# Supplementary material for: Crystal structure of N-hy­droxy­picolinamide monohydrate
Source: Acta Crystallogr E Crystallogr Commun. 2016 Jan 6;72(Pt 2):117–9. doi: 10.1107/S2056989015024706 (PMC4770983; doi:10.1107/S2056989015024706)
Supplement: Supplementary file 1 [file e-72-00117-sup1.cif]

##############################################################################
#                                                                            #
# This CIF contains the data in a paper accepted for publication in          #
# Acta Crystallographica Section E. It conforms to the requirements of       #
# Notes for Authors for Acta Crystallographica Section E, and has been       #
# peer reviewed under the auspices of the IUCr Commission on Journals.       #
#                                                                            #
# Full details of the Crystallographic Information File format               #
# are given in the paper "The Crystallographic Information File (CIF):       #
# a New Standard Archive File for Crystallography" by S. R. Hall, F. H.      #
# Allen and I. D. Brown [Acta Cryst. (1991), A47, 655-685].                  #
#                                                                            #
# The current version of the core CIF dictionary is obtainable from          #
# ftp://ftp.iucr.org/pub/cif_core.dic.                                       #
#                                                                            #
# Software is freely available for graphical display of the structure(s)     #
# in this CIF. For information consult the CIF software page                 #
# http://www.iucr.org/resources/cif/software.                                #
#                                                                            #
# This file may be used for bona fide research purposes within the           #
# scientific community so long as proper attribution is given to the journal # 
# article from which it was obtained.                                        #
#                                                                            #
##############################################################################
data_I
_database_code_depnum_ccdc_archive 'CCDC 1444026'
_audit_creation_method
;
Olex2 1.2
(compiled 2015.01.26 svn.r3150 for OlexSys, GUI svn.r4998)
;
_journal_date_recd_electronic     2015-11-20
_journal_date_accepted     2015-12-23
_journal_name_full     'Acta Crystallographica, Section E'
_journal_year     2016
_journal_volume     72
_journal_issue      2
_journal_page_first     117
_journal_page_last     119
_journal_paper_category     GO
_journal_paper_doi     10.1107/S2056989015024706
_journal_coeditor_code     GK2650
_publ_contact_author_name     'Inna S. Safyanova'
_publ_contact_author_address
;
National Taras Shevchenko University,
Department of Chemistry,
Volodymyrska str. 64, 01601 Kyiv, Ukraine,
;
_publ_contact_author_email     safyanova_inna@mail.ru
_publ_contact_author_phone      380442393214
_publ_section_title
;
Crystal structure of <i>N</i>-hydroxypicolinamide monohydrate
;
_publ_section_title_footnote     .
loop_
    _publ_author_name
    _publ_author_footnote
    _publ_author_address
    'Safyanova, Inna S.' .
;
Department of Chemistry, National Taras Shevchenko University of Kyiv,
Volodymyrska Street 64, 01601 Kiev,
Ukraine
;
    'Ohui, Kateryna A.' .
;
Department of Chemistry, National Taras Shevchenko University of Kyiv,
Volodymyrska Street 64, 01601 Kiev,
Ukraine
;
    'Omelchenko, Irina V.' .
;
SSI "Institute for Single Crystals", National Academy of Sciences of Ukraine,
Lenina ave. 60,  Kharkiv 61001,
Ukraine
;
_publ_section_synopsis
;
In C~6~H~6~N~2~O~2~\\cdotH~2~O, the <i>N</i>-hydroxypicolinamide molecule adopts
a strongly flattened conformation. O---H...O interactions and \p--\p stacking
interactions between the pyridine rings organize the crystal components into
columns extending along the <i>b</i> axis while N---H...N hydrogen bonds link
these columns into a two-dimensional framework parallel to (100).
;
_chemical_name_systematic
;
<i>N</i>-Hydroxypyridine-2-carboxamide monohydrate
;
_chemical_name_common
;
<i>N</i>-Hydroxypicolinamide monohydrate
;
_chemical_formula_moiety     'C6 H6 N2 O2, H2 O'
_chemical_formula_sum     'C6 H8 N2 O3'
_chemical_formula_iupac     'C6 H6 N2 O2, H2 O'
_chemical_formula_weight     156.14
_chemical_melting_point     393
_space_group_crystal_system     monoclinic
_space_group_name_H-M_alt     'C 2/c'
_space_group_name_Hall     '-C 2yc'
loop_
    _space_group_symop_id
    _space_group_symop_operation_xyz
    1 'x, y, z'
    2 '-x, y, -z+1/2'
    3 'x+1/2, y+1/2, z'
    4 '-x+1/2, y+1/2, -z+1/2'
    5 '-x, -y, -z'
    6 'x, -y, z-1/2'
    7 '-x+1/2, -y+1/2, -z'
    8 'x+1/2, -y+1/2, z-1/2'
_cell_length_a     18.7471(13)
_cell_length_b     3.8129(4)
_cell_length_c     20.4813(17)
_cell_angle_alpha     90.00
_cell_angle_beta     100.570(7)
_cell_angle_gamma     90.00
_cell_volume     1439.2(2)
_cell_formula_units_Z     8
_cell_measurement_reflns_used     893
_cell_measurement_theta_min     4.0460
_cell_measurement_theta_max     28.9930
_cell_measurement_temperature     298
_exptl_crystal_description     plate
_exptl_crystal_colour     'clear colourless'
_exptl_crystal_size_max     0.4
_exptl_crystal_size_mid     0.4
_exptl_crystal_size_min     0.1
_exptl_crystal_density_diffrn     1.441
_exptl_crystal_density_meas     ?
_exptl_crystal_density_method     'not measured'
_exptl_crystal_F_000     656
_exptl_absorpt_coefficient_mu     0.117
_exptl_absorpt_correction_type     multi-scan
_exptl_absorpt_process_details
;
(CrysAlis PRO; Agilent, 2013)
;
_exptl_absorpt_correction_T_min     0.47610
_exptl_absorpt_correction_T_max     1.00000
_exptl_special_details     ?
_diffrn_ambient_temperature     298
_diffrn_radiation_type     MoK\a
_diffrn_radiation_wavelength     0.71073
_diffrn_radiation_monochromator     graphite
_diffrn_measurement_device_type     'Agilent Xcalibur, Sapphire3'
_diffrn_measurement_device     'four-circle diffractometer'
_diffrn_measurement_method     '\w scans'
_diffrn_detector_area_resol_mean     16.1827
_diffrn_reflns_number     2491
_diffrn_reflns_av_R_equivalents     0.0372
_diffrn_reflns_theta_min     3.26
_diffrn_reflns_theta_max     26.01
_diffrn_reflns_theta_full     25.242
_diffrn_measured_fraction_theta_max     0.996
_diffrn_measured_fraction_theta_full     0.998
_diffrn_reflns_limit_h_min     -22
_diffrn_reflns_limit_h_max     22
_diffrn_reflns_limit_k_min     -4
_diffrn_reflns_limit_k_max     4
_diffrn_reflns_limit_l_min     -24
_diffrn_reflns_limit_l_max     24
_diffrn_standards_number     ?
_diffrn_standards_interval_count     ?
_diffrn_standards_interval_time     ?
_diffrn_standards_decay_%     ?
_refine_special_details
;
 Refined as a 2-component twin. Refinement of F^2^ against ALL reflections.  The
 weighted R-factor wR and
 goodness of fit S are based on F^2^, conventional R-factors R are based
 on F, with F set to zero for negative F^2^. The threshold expression of
 F^2^ > 2sigma(F^2^) is used only for calculating R-factors(gt) etc. and is
 not relevant to the choice of reflections for refinement.  R-factors based
 on F^2^ are statistically about twice as large as those based on F, and R-
 factors based on ALL data will be even larger.
;
_reflns_number_total     1401
_reflns_number_gt     1053
_reflns_threshold_expression     >2sigma(I)
_refine_ls_structure_factor_coef     Fsqd
_refine_ls_matrix_type     full
_refine_ls_R_factor_all     0.0686
_refine_ls_R_factor_gt     0.0527
_refine_ls_wR_factor_gt     0.1323
_refine_ls_wR_factor_ref     0.1425
_refine_ls_goodness_of_fit_ref     0.988
_refine_ls_restrained_S_all     0.988
_refine_ls_number_reflns     1401
_refine_ls_number_parameters     102
_refine_ls_number_restraints     0
_refine_ls_hydrogen_treatment     constr
_refine_ls_weighting_scheme     calc
_refine_ls_weighting_details
                      'w=1/[\s^2^(Fo^2^)+(0.0751P)^2^] where P=(Fo^2^+2Fc^2^)/3'
_atom_sites_solution_hydrogens     geom
_atom_sites_solution_primary     direct
_atom_sites_solution_secondary     difmap
_refine_ls_shift/su_max     0.000
_refine_ls_shift/su_mean     0.000
_refine_diff_density_max     0.186
_refine_diff_density_min     -0.248
_refine_ls_extinction_method     none
_refine_ls_extinction_coef     ?
loop_
    _atom_type_symbol
    _atom_type_description
    _atom_type_scat_dispersion_real
    _atom_type_scat_dispersion_imag
    _atom_type_scat_source
    'C' 'C' 0.0033 0.0016
                         'International Tables Vol C Tables 4.2.6.8 and 6.1.1.4'
    'H' 'H' 0.0000 0.0000
                         'International Tables Vol C Tables 4.2.6.8 and 6.1.1.4'
    'N' 'N' 0.0061 0.0033
                         'International Tables Vol C Tables 4.2.6.8 and 6.1.1.4'
    'O' 'O' 0.0106 0.0060
                         'International Tables Vol C Tables 4.2.6.8 and 6.1.1.4'
_computing_data_collection
;
CrysAlis PRO (Agilent, 2013)
;
_computing_cell_refinement
;
CrysAlis PRO (Agilent, 2013)
;
_computing_data_reduction
;
CrysAlis PRO (Agilent, 2013)
;
_computing_structure_solution
;
SHELXT (Sheldrick, 2015a)
;
_computing_structure_refinement
;
SHELXL2014 (Sheldrick, 2015b)
;
_computing_molecular_graphics
;
<i>OLEX2</i> (Dolomanov <i>et al.</i>,  2009)
;
_computing_publication_material
;
<i>OLEX2</i> (Dolomanov <i>et al.</i>,  2009)
;
loop_
    _atom_site_type_symbol
    _atom_site_label
    _atom_site_fract_x
    _atom_site_fract_y
    _atom_site_fract_z
    _atom_site_U_iso_or_equiv
    _atom_site_adp_type
    _atom_site_calc_flag
    _atom_site_occupancy
    _atom_site_disorder_assembly
    _atom_site_disorder_group
    O O1 0.52649(8) 0.3700(4) 0.43254(7) 0.0468(5) Uani d 1 . .
    O O2 0.40179(7) 0.5190(5) 0.35109(7) 0.0506(5) Uani d 1 . .
    H H2 0.3916 0.6429 0.3808 0.076 Uiso calc 1 . .
    N N1 0.59448(9) 0.8106(5) 0.30306(8) 0.0366(5) Uani d 1 . .
    N N2 0.46909(9) 0.6163(5) 0.33806(8) 0.0410(5) Uani d 1 . .
    H H2A 0.4722 0.7305 0.3025 0.049 Uiso calc 1 . .
    C C1 0.59810(10) 0.6575(5) 0.36271(9) 0.0323(5) Uani d 1 . .
    C C2 0.66231(11) 0.6152(6) 0.40743(11) 0.0428(6) Uani d 1 . .
    H H2B 0.6628 0.5119 0.4487 0.051 Uiso calc 1 . .
    C C3 0.72601(11) 0.7308(6) 0.38915(13) 0.0519(7) Uani d 1 . .
    H H3 0.7703 0.7030 0.4178 0.062 Uiso calc 1 . .
    C C4 0.72296(11) 0.8863(6) 0.32857(13) 0.0482(6) Uani d 1 . .
    H H4 0.7650 0.9656 0.3154 0.058 Uiso calc 1 . .
    C C5 0.65653(12) 0.9234(6) 0.28737(11) 0.0434(6) Uani d 1 . .
    H H5 0.6549 1.0327 0.2465 0.052 Uiso calc 1 . .
    C C6 0.52864(10) 0.5321(6) 0.38079(9) 0.0332(5) Uani d 1 . .
    O O1W 0.39862(8) 0.9488(5) 0.45255(8) 0.0501(5) Uani d 1 . .
    H H1WA 0.4308 1.0938 0.4455 0.075 Uiso d 1 . .
    H H1WB 0.4202 0.8351 0.4861 0.075 Uiso d 1 . .
loop_
    _atom_site_aniso_label
    _atom_site_aniso_U_11
    _atom_site_aniso_U_22
    _atom_site_aniso_U_33
    _atom_site_aniso_U_12
    _atom_site_aniso_U_13
    _atom_site_aniso_U_23
    O1 0.0447(8) 0.0657(11) 0.0287(8) 0.0009(7) 0.0035(6) 0.0147(7)
    O2 0.0332(8) 0.0832(13) 0.0350(9) -0.0121(8) 0.0051(6) 0.0062(8)
    N1 0.0370(9) 0.0465(11) 0.0267(9) -0.0051(8) 0.0069(7) -0.0036(8)
    N2 0.0307(9) 0.0670(13) 0.0252(9) -0.0038(8) 0.0048(7) 0.0107(9)
    C1 0.0344(10) 0.0371(11) 0.0252(10) 0.0012(8) 0.0047(8) -0.0061(8)
    C2 0.0369(11) 0.0543(14) 0.0347(12) 0.0052(9) 0.0000(9) -0.0030(11)
    C3 0.0322(11) 0.0640(17) 0.0554(16) 0.0028(11) -0.0027(10) -0.0116(13)
    C4 0.0351(11) 0.0569(15) 0.0552(15) -0.0091(10) 0.0156(10) -0.0148(12)
    C5 0.0435(12) 0.0538(15) 0.0348(12) -0.0062(11) 0.0121(9) -0.0047(11)
    C6 0.0359(11) 0.0409(12) 0.0224(10) -0.0012(9) 0.0043(8) -0.0013(9)
    O1W 0.0408(8) 0.0687(11) 0.0404(9) 0.0044(8) 0.0068(7) 0.0163(8)
_geom_special_details
;
 All esds (except the esd in the dihedral angle between two l.s. planes)
 are estimated using the full covariance matrix.  The cell esds are taken
 into account individually in the estimation of esds in distances, angles
 and torsion angles; correlations between esds in cell parameters are only
 used when they are defined by crystal symmetry.  An approximate (isotropic)
 treatment of cell esds is used for estimating esds involving l.s. planes.
;
loop_
    _geom_bond_atom_site_label_1
    _geom_bond_atom_site_label_2
    _geom_bond_site_symmetry_2
    _geom_bond_distance
    _geom_bond_publ_flag
    O1 C6 . 1.234(2) ?
    O2 N2 . 1.387(2) ?
    O2 H2 . 0.8200 ?
    N1 C5 . 1.334(3) ?
    N1 C1 . 1.344(3) ?
    N2 C6 . 1.325(2) ?
    N2 H2A . 0.8600 ?
    C1 C2 . 1.382(3) ?
    C1 C6 . 1.496(3) ?
    C2 C3 . 1.387(3) ?
    C2 H2B . 0.9300 ?
    C3 C4 . 1.367(3) ?
    C3 H3 . 0.9300 ?
    C4 C5 . 1.378(3) ?
    C4 H4 . 0.9300 ?
    C5 H5 . 0.9300 ?
    O1W H1WA . 0.8503 ?
    O1W H1WB . 0.8499 ?
loop_
    _geom_angle_atom_site_label_1
    _geom_angle_atom_site_label_2
    _geom_angle_atom_site_label_3
    _geom_angle_site_symmetry_1
    _geom_angle_site_symmetry_3
    _geom_angle
    _geom_angle_publ_flag
    N2 O2 H2 . . 109.5 ?
    C5 N1 C1 . . 117.26(17) ?
    C6 N2 O2 . . 119.60(16) ?
    C6 N2 H2A . . 120.2 ?
    O2 N2 H2A . . 120.2 ?
    N1 C1 C2 . . 123.08(19) ?
    N1 C1 C6 . . 117.54(16) ?
    C2 C1 C6 . . 119.38(18) ?
    C1 C2 C3 . . 118.2(2) ?
    C1 C2 H2B . . 120.9 ?
    C3 C2 H2B . . 120.9 ?
    C4 C3 C2 . . 119.2(2) ?
    C4 C3 H3 . . 120.4 ?
    C2 C3 H3 . . 120.4 ?
    C3 C4 C5 . . 118.9(2) ?
    C3 C4 H4 . . 120.6 ?
    C5 C4 H4 . . 120.6 ?
    N1 C5 C4 . . 123.4(2) ?
    N1 C5 H5 . . 118.3 ?
    C4 C5 H5 . . 118.3 ?
    O1 C6 N2 . . 122.15(18) ?
    O1 C6 C1 . . 122.66(17) ?
    N2 C6 C1 . . 115.17(17) ?
    H1WA O1W H1WB . . 102.7 ?
loop_
    _geom_torsion_atom_site_label_1
    _geom_torsion_atom_site_label_2
    _geom_torsion_atom_site_label_3
    _geom_torsion_atom_site_label_4
    _geom_torsion_site_symmetry_1
    _geom_torsion_site_symmetry_2
    _geom_torsion_site_symmetry_3
    _geom_torsion_site_symmetry_4
    _geom_torsion
    _geom_torsion_publ_flag
    C5 N1 C1 C2 . . . . 0.3(3) ?
    C5 N1 C1 C6 . . . . 179.67(17) ?
    N1 C1 C2 C3 . . . . -1.2(3) ?
    C6 C1 C2 C3 . . . . 179.4(2) ?
    C1 C2 C3 C4 . . . . 1.0(3) ?
    C2 C3 C4 C5 . . . . 0.0(4) ?
    C1 N1 C5 C4 . . . . 0.8(3) ?
    C3 C4 C5 N1 . . . . -1.0(4) ?
    O2 N2 C6 O1 . . . . -0.4(3) ?
    O2 N2 C6 C1 . . . . -178.54(17) ?
    N1 C1 C6 O1 . . . . 175.6(2) ?
    C2 C1 C6 O1 . . . . -5.0(3) ?
    N1 C1 C6 N2 . . . . -6.2(3) ?
    C2 C1 C6 N2 . . . . 173.20(18) ?
loop_
    _geom_hbond_atom_site_label_D
    _geom_hbond_atom_site_label_H
    _geom_hbond_atom_site_label_A
    _geom_hbond_site_symmetry_A
    _geom_hbond_distance_DH
    _geom_hbond_distance_HA
    _geom_hbond_distance_DA
    _geom_hbond_angle_DHA
    O2 H2 O1W . 0.82 1.86 2.656(2) 162.5
    N2 H2A N1 2_655 0.86 2.31 3.010(2) 138.7
    O1W H1WA O1 1_565 0.85 2.14 2.976(2) 168.3
    O1W H1WB O1 5_666 0.85 1.94 2.788(2) 173.0
_shelx_hkl_file
;
   4   0   0  147828    4564  -2
   4   0   0  147828    4564   1
   6   0   0  444030   32371  -2
   6   0   0  444030   32371   1
   8   0   0  242966   15812  -2
   8   0   0  242966   15812   1
  10   0   0  315808    6317  -2
  10   0   0  315808    6317   1
  12   0   0   47615    2652  -2
  12   0   0   47615    2652   1
  14   0   0  378497    6572  -2
  14   0   0  378497    6572   1
  16   0   0 1277184   51697  -2
  16   0   0 1277184   51697   1
  18   0   0    1308     582  -2
  18   0   0    1308     582   1
  20   0   0     180     806  -2
  20   0   0     180     806   1
  22   0   0    2573    1936  -2
  22   0   0    2573    1936   1
   1  -1   0  969594    7100  -2
   1   1   0  969594    7100   1
   3  -1   0  974652   25454  -2
   3   1   0  974652   25454   1
   5  -1   0  171096    6617  -2
   5   1   0  171096    6617   1
   7  -1   0   81144    2533  -2
   7   1   0   81144    2533   1
   9  -1   0    7790     493  -2
   9   1   0    7790     493   1
  11  -1   0      92     160  -2
  11   1   0      92     160   1
  13  -1   0  104188    2060  -2
  13   1   0  104188    2060   1
  15  -1   0   86438    3203  -2
  15   1   0   86438    3203   1
  17  -1   0   45381    2312  -2
  17   1   0   45381    2312   1
  19  -1   0   26123    2325  -2
  19   1   0   26123    2325   1
  21  -1   0    9249    1327  -2
  21   1   0    9249    1327   1
   0  -2   0  160842    5792  -2
   0   2   0  160842    5792   1
   2  -2   0   73935    7007  -2
   2   2   0   73935    7007   1
   4  -2   0   67182    4031  -2
   4   2   0   67182    4031   1
   6  -2   0   22827     993  -2
   6   2   0   22827     993   1
   8  -2   0     613     143  -2
   8   2   0     613     143   1
  10  -2   0     372     155  -2
  10   2   0     372     155   1
  12  -2   0     509     430  -2
  12   2   0     509     430   1
  14  -2   0   14072    2275  -2
  14   2   0   14072    2275   1
  16  -2   0   14040    2307  -2
  16   2   0   14040    2307   1
  18  -2   0    3167    1024  -2
  18   2   0    3167    1024   1
  20  -2   0    3501    1114  -2
  20   2   0    3501    1114   1
   1  -3   0    3652     709  -2
   1   3   0    3652     709   1
   3  -3   0     308     976  -2
   3   3   0     308     976   1
   5  -3   0    3317     587  -2
   5   3   0    3317     587   1
   7  -3   0   12687    1272  -2
   7   3   0   12687    1272   1
   9  -3   0    2482    1034  -2
   9   3   0    2482    1034   1
  11  -3   0     472     446  -2
  11   3   0     472     446   1
  13  -3   0    1050     923  -2
  13   3   0    1050     923   1
  15  -3   0     743     504  -2
  15   3   0     743     504   1
  17  -3   0     159     626  -2
  17   3   0     159     626   1
   0  -4   0   11584    2355  -2
   0   4   0   11584    2355   1
   2  -4   0     684     764  -2
   2   4   0     684     764   1
   4  -4   0     626     870  -2
   4   4   0     626     870   1
   6  -4   0    5405    1607  -2
   6   4   0    5405    1607   1
   8  -4   0       0     631  -2
   8   4   0       0     631   1
  10  -4   0     870     721  -2
  10   4   0     870     721   1
 -21   1   1     354     356   1
 -19   1   1   17644    2098   1
 -17   1   1   51876    2466   1
 -15   1   1   79759    2934   1
 -13   1   1     936     277   1
 -11   1   1   35771    1208   1
  -9   1   1    6445    1610   1
  -7   1   1  392341    5693   1
  -5   1   1  153226    4779   1
  -3   1   1  740192   15659   1
  -1   1   1 2065086   35631   1
   1   1   1  139809    1851   1
   3   1   1     714     521   1
   5   1   1    3027     455   1
   7   1   1    3153     872   1
   9   1   1  257890    3193   1
  11   1   1   86781    1828   1
  13   1   1   26252    1084   1
  15   1   1  178309    3065   1
  17   1   1    3314     870   1
  19   1   1       0     347   1
  21   1   1    4229     910   1
 -20   2   1    2504    1050   1
 -18   2   1    8529    1761   1
 -16   2   1    3798    1246   1
 -14   2   1   20018    2673   1
 -12   2   1    6301    1506   1
 -10   2   1   63183    4381   1
  -8   2   1   26764    4685   1
  -6   2   1   68168    2126   1
  -4   2   1   16864     946   1
  -2   2   1  121545    7349   1
   0   2   1    1582     392   1
   2   2   1    6139    1310   1
   4   2   1   19905    1311   1
   6   2   1  158791    2743   1
   8   2   1   26881    2140   1
  10   2   1   40572    5129   1
  12   2   1    2063     923   1
  14   2   1   20585    2779   1
  16   2   1    6646    1639   1
  18   2   1     265     621   1
  20   2   1    1660    1056   1
 -17   3   1    1650     912   1
 -15   3   1    3739    1517   1
 -13   3   1    2382    1109   1
 -11   3   1   25131    3331   1
  -9   3   1     530     435   1
  -7   3   1   38074    3795   1
  -5   3   1    1957    1018   1
  -3   3   1   27599    2169   1
  -1   3   1   13342    1515   1
   1   3   1   29514    2235   1
   3   3   1     281     615   1
   5   3   1   31828    2748   1
   7   3   1    2214     697   1
   9   3   1    3480    1273   1
  11   3   1    8471    1952   1
  13   3   1    4190    1496   1
  15   3   1   10173    2275   1
  17   3   1    3495    1501   1
 -12   4   1    1936    1390   1
 -10   4   1     727     880   1
  -8   4   1    1411     981   1
  -6   4   1       0     780   1
  -4   4   1    4381    1612   1
  -2   4   1    9111    1430   1
   0   4   1       0     541   1
   2   4   1    2834     764   1
   4   4   1     652    1034   1
   6   4   1     345     796   1
   8   4   1     647     711   1
  10   4   1      58     562   1
 -22   0   2       0     727   1
 -20   0   2   13854    2604   1
 -18   0   2     764     758   1
 -16   0   2   16363    1355   1
 -14   0   2  212038    5691   1
 -12   0   2   46475    2504   1
 -10   0   2   31726    4564   1
  -8   0   2   69656    7277   1
  -6   0   2  306290   24789   1
  -4   0   2  713618   10850   1
   2   0   2  793571    6513   1
   4   0   2  224591    3172   1
   6   0   2  487710    8739   1
   8   0   2   96519    6328   1
  10   0   2   85598    3533   1
  12   0   2  107968    3400   1
  14   0   2   70242    2986   1
  16   0   2    9634    1110   1
  18   0   2    1599     501   1
  20   0   2       0     944   1
  22   0   2   21338    4005   1
 -21   1   2   11735    1474   1
 -19   1   2    2031     677   1
 -17   1   2    8417    1030   1
 -15   1   2    1192     485   1
 -13   1   2   12405    1475   1
 -11   1   2   62492    2197   1
  -9   1   2  292982    5273   1
  -7   1   2    9232     939   1
  -5   1   2  439754    8105   1
  -3   1   2  160340    3705   1
  -1   1   2    4779     329   1
   1   1   2    7687     438   1
   3   1   2    2410     361   1
   5   1   2  261338    5172   1
   7   1   2  365468    3434   1
   9   1   2    7059     453   1
  11   1   2   22886    1176   1
  13   1   2   76560    1971   1
  15   1   2     177     205   1
  17   1   2     326     319   1
  19   1   2     483     410   1
  21   1   2    1894     849   1
 -20   2   2     509     578   1
 -18   2   2    7542    1612   1
 -16   2   2   19275    2663   1
 -14   2   2    1634     806   1
 -12   2   2   19715    2514   1
 -10   2   2   20983    2488   1
  -8   2   2  215775    5283   1
  -6   2   2  145210    8314   1
  -4   2   2     541     178   1
  -2   2   2  278245    6879   1
   0   2   2    8918     992   1
   2   2   2   42001    2003   1
   4   2   2  103148    3069   1
   6   2   2     501     289   1
   8   2   2  299767    6917   1
  10   2   2   30842    2554   1
  12   2   2    5193    1422   1
  14   2   2   53741    4466   1
  16   2   2    6784    1565   1
  18   2   2    4058    1416   1
  20   2   2    6163    1618   1
 -17   3   2     679     695   1
 -15   3   2    6577    1772   1
 -13   3   2    1294     981   1
 -11   3   2   11208    2297   1
  -9   3   2   29109    3453   1
  -7   3   2    1681     902   1
  -5   3   2      37     350   1
  -3   3   2    4087     823   1
  -1   3   2    4256     909   1
   1   3   2   38487    3517   1
   3   3   2     355     375   1
   5   3   2   27774    2086   1
   7   3   2   27523    3371   1
   9   3   2     202     849   1
  11   3   2    2647    1331   1
  13   3   2    4015    1437   1
  15   3   2    5850    1862   1
  17   3   2    4625    1692   1
 -12   4   2       0     515   1
 -10   4   2    1989     997   1
  -8   4   2    2588    1337   1
  -6   4   2    8025    2000   1
  -4   4   2     700     552   1
  -2   4   2    3244     908   1
   0   4   2       0     902   1
   2   4   2   14455    1761   1
   4   4   2    1395    1061   1
   6   4   2    2153    1236   1
   8   4   2    4344    1591   1
  10   4   2    3681    1469   1
 -21   1   3     451     494   1
 -19   1   3    3064     781   1
 -17   1   3   83615    3130   1
 -15   1   3   55693    2400   1
 -13   1   3    1428     334   1
 -11   1   3     168     276   1
  -9   1   3  175221    4155   1
  -7   1   3  140640    3573   1
  -5   1   3   23583    1403   1
  -3   1   3  423147    5352   1
  -1   1   3  753152    4848   1
   1   1   3  378527    9176   1
   3   1   3   95470    2386   1
   5   1   3     712     185   1
   7   1   3  350560    6560   1
   9   1   3   16973     763   1
  11   1   3    1007     230   1
  13   1   3   41345    1502   1
  15   1   3    5543     654   1
  17   1   3    3146     664   1
  19   1   3    4625     920   1
  21   1   3       0    1135   1
 -20   2   3    2047     997   1
 -18   2   3    1687     743   1
 -16   2   3   21079    2721   1
 -14   2   3   20066    2636   1
 -12   2   3   24935    2875   1
 -10   2   3    3426     965   1
  -8   2   3   15446    5065   1
  -6   2   3    8207     587   1
  -4   2   3   62305    2363   1
  -2   2   3       0     355   1
   0   2   3   55131    3262   1
   2   2   3  290153    5622   1
   4   2   3   77309    2793   1
   6   2   3    3700     668   1
   8   2   3     324     774   1
  10   2   3   31066    3230   1
  12   2   3   29109    3108   1
  14   2   3    2286    1077   1
  16   2   3    2604    1162   1
  18   2   3   16331    2647   1
 -17   3   3       0     674   1
 -15   3   3    8709    2090   1
 -13   3   3    2233    1029   1
 -11   3   3   21763    3023   1
  -9   3   3       0     923   1
  -7   3   3      32     568   1
  -5   3   3    7242    1069   1
  -3   3   3       0     465   1
  -1   3   3       0     605   1
   1   3   3   19745    1670   1
   3   3   3    3347     769   1
   5   3   3   39331    3432   1
   7   3   3     928     392   1
   9   3   3       0     456   1
  11   3   3    5606    1713   1
  13   3   3    6773    1803   1
  15   3   3      95     483   1
 -12   4   3     515     594   1
 -10   4   3    6333    2042   1
  -8   4   3    1215     918   1
  -6   4   3    6301    1761   1
  -4   4   3     705     544   1
  -2   4   3    1529     632   1
   0   4   3     106    1040   1
   2   4   3    1808     546   1
   4   4   3    6323    1719   1
   6   4   3   19546    3246   1
   8   4   3       0     520   1
  10   4   3    9224    2291   1
 -22   0   4    8805    2397   1
 -20   0   4   21492    3289   1
 -18   0   4   15676    1667   1
 -16   0   4   74956    2811   1
 -14   0   4   61552    6291   1
 -12   0   4    5644     758   1
 -10   0   4  364416    6161   1
  -8   0   4 1861762   23044   1
  -6   0   4  287354    9335   1
  -4   0   4  629108    6015   1
  -2   0   4   45132    3784   1
   0   0   4 2878419   43099   1
   2   0   4  554392    9386   1
   4   0   4   92187    2252   1
   6   0   4 1030190   30862   1
   8   0   4  772647   14443   1
  10   0   4   26630    1683   1
  12   0   4   56153    2627   1
  14   0   4   53535    2787   1
  16   0   4  175275   15186   1
  18   0   4   11168    1434   1
  20   0   4    7251    2302   1
 -21   1   4      25     790   1
 -19   1   4       0     294   1
 -17   1   4  226446    6397   1
 -15   1   4   27395    2074   1
 -13   1   4  105571    3162   1
 -11   1   4  242890    4337   1
  -9   1   4   70990    2835   1
  -7   1   4   12961     693   1
  -5   1   4   11320     536   1
  -3   1   4  418136    4600   1
  -1   1   4 5235323   68773   1
   1   1   4    9257     781   1
   3   1   4  708428   32599   1
   5   1   4  309996    3417   1
   7   1   4    5180     474   1
   9   1   4    2318     360   1
  11   1   4    1177     295   1
  13   1   4  175772    3449   1
  15   1   4  288583    4636   1
  17   1   4     862     705   1
  19   1   4    7399    1591   1
  21   1   4      72    1615   1
 -20   2   4    2509    1034   1
 -18   2   4   15859    2456   1
 -16   2   4     939     764   1
 -14   2   4    2721     875   1
 -12   2   4    8333    1671   1
 -10   2   4      90     621   1
  -8   2   4   12205    1909   1
  -6   2   4     219     114   1
  -4   2   4   21784    2501   1
  -2   2   4  134841    4864   1
   0   2   4       0     377   1
   2   2   4   64651    2656   1
   4   2   4   21249    1532   1
   6   2   4    6427     888   1
   8   2   4     843     817   1
  10   2   4   11869     926   1
  12   2   4   11544    1155   1
  14   2   4   19334    2854   1
  16   2   4    1750    1087   1
  18   2   4    4280    1384   1
 -17   3   4       0     430   1
 -15   3   4    1756     928   1
 -13   3   4     833     626   1
 -11   3   4    2933    1246   1
  -9   3   4    5575    1533   1
  -7   3   4    7707    1766   1
  -5   3   4    4383     902   1
  -3   3   4    3835     753   1
  -1   3   4    2654    1016   1
   1   3   4    3701     838   1
   3   3   4    1263     587   1
   5   3   4   16577    1716   1
   7   3   4   18995    1764   1
   9   3   4    8460    1947   1
  11   3   4     610     801   1
  13   3   4       0     668   1
  15   3   4    4227    1676   1
 -12   4   4    6185    2116   1
 -10   4   4     674     732   1
  -8   4   4   11213    2509   1
  -6   4   4     292     610   1
  -4   4   4     476    1294   1
  -2   4   4       0     658   1
   0   4   4     527     437   1
   2   4   4     152     793   1
   4   4   4    6349    1750   1
   6   4   4     228     918   1
   8   4   4   13716    2769   1
  10   4   4       0     732   1
 -21   1   5    2431     852   1
 -19   1   5      85     385   1
 -17   1   5   15416    1826   1
 -15   1   5   75158    3048   1
 -13   1   5   33224    1752   1
 -11   1   5   41786    2098   1
  -9   1   5  154365    2490   1
  -7   1   5      85     165   1
  -5   1   5   85657    1879   1
  -3   1   5    2369     505   1
  -1   1   5  503144    5363   1
   1   1   5  322059    4937   1
   3   1   5  468491    7702   1
   5   1   5   29087    2936   1
   7   1   5   56903    1729   1
   9   1   5    9800     994   1
  11   1   5    2872     553   1
  13   1   5    1390     537   1
  15   1   5   32255    1623   1
  17   1   5    3626     799   1
  19   1   5   23625    2997   1
 -20   2   5    2433    1252   1
 -18   2   5   45281    4015   1
 -16   2   5   68238    4906   1
 -14   2   5    5097    1342   1
 -12   2   5    9335    1719   1
 -10   2   5    7012    1517   1
  -8   2   5    5671    1992   1
  -6   2   5     251     149   1
  -4   2   5   32813    1753   1
  -2   2   5  986574   63485   1
   0   2   5  375641   11133   1
   2   2   5   15823    1398   1
   4   2   5    5379     838   1
   6   2   5     909     489   1
   8   2   5   13112    2153   1
  10   2   5   27241    1555   1
  12   2   5       0     631   1
  14   2   5  202384    8969   1
  16   2   5    8810    2159   1
  18   2   5      37     758   1
 -17   3   5     684     414   1
 -15   3   5    5978    1697   1
 -13   3   5     700     674   1
 -11   3   5     684     732   1
  -9   3   5     456     965   1
  -7   3   5    1050     493   1
  -5   3   5    9798    1201   1
  -3   3   5   90416    3652   1
  -1   3   5     391     751   1
   1   3   5   32731    2383   1
   3   3   5    1617     727   1
   5   3   5   22154    1983   1
   7   3   5    2294     756   1
   9   3   5    2042    1151   1
  11   3   5    8476    2244   1
  13   3   5   23094    3442   1
  15   3   5       0     642   1
 -10   4   5    1462     785   1
  -8   4   5   21911    3379   1
  -6   4   5    2106     896   1
  -4   4   5    2530    1087   1
  -2   4   5     500     615   1
   0   4   5    1378     752   1
   2   4   5    1728     748   1
   4   4   5    1209     912   1
   6   4   5    1422    1040   1
   8   4   5   11181    2530   1
  10   4   5    1989    1215   1
 -20   0  -6   26940    4052  -2
 -22   0   6   26940    4052   1
 -18   0  -6    7235    1867  -2
 -20   0   6    7235    1867   1
 -16   0  -6    1284     537  -2
 -18   0   6    1284     537   1
 -14   0  -6   57872    7171  -2
 -16   0   6   57872    7171   1
 -12   0  -6   19190    1835  -2
 -14   0   6   19190    1835   1
 -10   0  -6    8890    1241  -2
 -12   0   6    8890    1241   1
  -8   0  -6  431292    5744  -2
 -10   0   6  431292    5744   1
  -4   0  -6  595513    6321  -2
  -6   0   6  595513    6321   1
   0   0  -6   41830    3005  -2
  -2   0   6   41830    3005   1
   2   0  -6   68211    3259  -2
   0   0   6   68211    3259   1
   4   0  -6   50897    1572  -2
   2   0   6   50897    1572   1
   8   0  -6  722702   33909  -2
   6   0   6  722702   33909   1
  12   0  -6   30032    1853  -2
  10   0   6   30032    1853   1
  14   0  -6    8738    1062  -2
  12   0   6    8738    1062   1
  18   0  -6     123     987  -2
  16   0   6     123     987   1
  20   0  -6    9997    1415  -2
  18   0   6    9997    1415   1
  22   0  -6   12120    3055  -2
  20   0   6   12120    3055   1
 -19  -1  -6    6960    1971  -2
 -21   1   6    6960    1971   1
 -17  -1  -6    4113     663  -2
 -19   1   6    4113     663   1
 -15  -1  -6    5084     776  -2
 -17   1   6    5084     776   1
 -13  -1  -6    2562     632  -2
 -15   1   6    2562     632   1
 -11  -1  -6   92867    3572  -2
 -13   1   6   92867    3572   1
  -9  -1  -6    1485     481  -2
 -11   1   6    1485     481   1
  -7  -1  -6  172310    5856  -2
  -9   1   6  172310    5856   1
  -5  -1  -6  174037    2121  -2
  -7   1   6  174037    2121   1
  -3  -1  -6  456984   11158  -2
  -5   1   6  456984   11158   1
  -1  -1  -6  102283    2599  -2
  -3   1   6  102283    2599   1
   1  -1  -6   78222    2433  -2
  -1   1   6   78222    2433   1
   5  -1  -6  233145    4460  -2
   3   1   6  233145    4460   1
   7  -1  -6  184016    6227  -2
   5   1   6  184016    6227   1
   9  -1  -6  182837    4079  -2
   7   1   6  182837    4079   1
  11  -1  -6    9298    1501  -2
   9   1   6    9298    1501   1
  13  -1  -6  120171    2810  -2
  11   1   6  120171    2810   1
  15  -1  -6    3515     553  -2
  13   1   6    3515     553   1
  17  -1  -6   17598    1240  -2
  15   1   6   17598    1240   1
  19  -1  -6    4912    1305  -2
  17   1   6    4912    1305   1
  21  -1  -6    1342    1013  -2
  19   1   6    1342    1013   1
 -18  -2  -6    2062     806  -2
 -20   2   6    2062     806   1
 -16  -2  -6    1137     531  -2
 -18   2   6    1137     531   1
 -14  -2  -6     690     594  -2
 -16   2   6     690     594   1
 -10  -2  -6   33061    3267  -2
 -12   2   6   33061    3267   1
  -8  -2  -6    6641    1586  -2
 -10   2   6    6641    1586   1
  -6  -2  -6    4997     540  -2
  -8   2   6    4997     540   1
  -4  -2  -6   15457    1173  -2
  -6   2   6   15457    1173   1
  -2  -2  -6  124143    3540  -2
  -4   2   6  124143    3540   1
   0  -2  -6    2307     590  -2
  -2   2   6    2307     590   1
   2  -2  -6    9002    1091  -2
   0   2   6    9002    1091   1
   6  -2  -6   29407    1983  -2
   4   2   6   29407    1983   1
   8  -2  -6    8785    1129  -2
   6   2   6    8785    1129   1
  10  -2  -6    1390     981  -2
   8   2   6    1390     981   1
  14  -2  -6   43260    4137  -2
  12   2   6   43260    4137   1
  16  -2  -6    1554    1119  -2
  14   2   6    1554    1119   1
  18  -2  -6    2885    1273  -2
  16   2   6    2885    1273   1
  20  -2  -6    2451    1172  -2
  18   2   6    2451    1172   1
 -15  -3  -6   11657    2644  -2
 -17   3   6   11657    2644   1
 -13  -3  -6   12666    2583  -2
 -15   3   6   12666    2583   1
 -11  -3  -6    1384    1151  -2
 -13   3   6    1384    1151   1
  -9  -3  -6    7924    1968  -2
 -11   3   6    7924    1968   1
  -7  -3  -6   96213    6978  -2
  -9   3   6   96213    6978   1
  -5  -3  -6   50837    3861  -2
  -7   3   6   50837    3861   1
  -3  -3  -6    4830     748  -2
  -5   3   6    4830     748   1
  -1  -3  -6   64251    6415  -2
  -3   3   6   64251    6415   1
   1  -3  -6    3317    1000  -2
  -1   3   6    3317    1000   1
   3  -3  -6   69957    7161  -2
   1   3   6   69957    7161   1
   5  -3  -6   10952    1438  -2
   3   3   6   10952    1438   1
   9  -3  -6  120325    9288  -2
   7   3   6  120325    9288   1
  11  -3  -6   32467    3808  -2
   9   3   6   32467    3808   1
  13  -3  -6     568    1199  -2
  11   3   6     568    1199   1
  15  -3  -6   30769    4052  -2
  13   3   6   30769    4052   1
  17  -3  -6    5914    1894  -2
  15   3   6    5914    1894   1
  -8  -4  -6    6291    1830  -2
 -10   4   6    6291    1830   1
  -6  -4  -6    1162     732  -2
  -8   4   6    1162     732   1
  -4  -4  -6   19259    3129  -2
  -6   4   6   19259    3129   1
  -2  -4  -6    4424    1453  -2
  -4   4   6    4424    1453   1
   0  -4  -6     786     426  -2
  -2   4   6     786     426   1
   2  -4  -6     162     440  -2
   0   4   6     162     440   1
   4  -4  -6    1972     831  -2
   2   4   6    1972     831   1
   6  -4  -6    7649    1978  -2
   4   4   6    7649    1978   1
   8  -4  -6    4424    1713  -2
   6   4   6    4424    1713   1
  10  -4  -6    7277    2143  -2
   8   4   6    7277    2143   1
 -21   1   7     412     372   1
 -19   1   7    1188     594   1
 -17   1   7    1904    1071   1
 -15   1   7     918     774   1
 -13   1   7    7336    1538   1
 -11   1   7   93861    4481   1
  -9   1   7   37621    1940   1
  -7   1   7   12468     843   1
  -5   1   7    1877     245   1
  -3   1   7   17027    1217   1
  -1   1   7   12725    1509   1
   1   1   7   74914    2738   1
   3   1   7   18824    1430   1
   5   1   7  205508    6784   1
   7   1   7    1233     510   1
   9   1   7     175     663   1
  11   1   7    8421    1159   1
  13   1   7   14624    1073   1
  15   1   7     924     440   1
  17   1   7   11802    2169   1
  19   1   7       0     952   1
 -20   2   7     435     508   1
 -18   2   7   24509    3114   1
 -16   2   7   41238    6805   1
 -14   2   7    9666    2374   1
 -12   2   7       0     493   1
 -10   2   7   12783    1331   1
  -8   2   7       0     483   1
  -6   2   7   23007    1484   1
  -4   2   7   80720    2783   1
  -2   2   7  106684    7564   1
   0   2   7  221768    8760   1
   2   2   7    1192     680   1
   4   2   7    2389     777   1
   6   2   7    8537    1130   1
   8   2   7    3845    1215   1
  10   2   7    7516     954   1
  12   2   7   32748    3750   1
  14   2   7   11282    2244   1
  16   2   7    3814    1469   1
  18   2   7    2965    1252   1
 -17   3   7    4020     992   1
 -15   3   7    1290     608   1
 -13   3   7    1768     809   1
 -11   3   7    1888     976   1
  -9   3   7    6153    1538   1
  -7   3   7   23347    2599   1
  -5   3   7   20300    1799   1
  -3   3   7      92     410   1
  -1   3   7    2777     784   1
   1   3   7    2619     971   1
   3   3   7    8671    1575   1
   5   3   7    9565    1487   1
   7   3   7    2634     888   1
   9   3   7   28770    3745   1
  11   3   7   32594    4137   1
  13   3   7     583     652   1
  15   3   7    1178    1082   1
 -10   4   7     727    1156   1
  -8   4   7   15175    2779   1
  -6   4   7       0     891   1
  -4   4   7   11112    2392   1
  -2   4   7    6945    1567   1
   0   4   7    1272    1140   1
   2   4   7    3139    1065   1
   4   4   7    3851    1453   1
   6   4   7    7155    2095   1
   8   4   7   13038    2811   1
 -22   0   8    1862     997   1
 -20   0   8     127     865   1
 -18   0   8   39293    6633   1
 -16   0   8     341     469   1
 -14   0   8  218694    6704   1
 -12   0   8  117412    4864   1
 -10   0   8       0     440   1
  -8   0   8   47403    3013   1
  -6   0   8    9945    1437   1
  -4   0   8  135982    4768   1
  -2   0   8  977471   10545   1
   0   0   8  376465    4525   1
   2   0   8 1709373  114012   1
   4   0   8  146231    8524   1
   6   0   8     290     374   1
   8   0   8   51969    2569   1
  10   0   8    7723    1080   1
  12   0   8   71002    4039   1
  14   0   8   71481    3596   1
  16   0   8   28100    2393   1
  18   0   8   44447    3146   1
  20   0   8    1437    1549   1
 -21   1   8     466     474   1
 -19   1   8   12141    1574   1
 -17   1   8    7608    2053   1
 -15   1   8   13253    2275   1
 -13   1   8    4606     504   1
 -11   1   8  140480    2742   1
  -9   1   8  268585    9768   1
  -7   1   8    4142     568   1
  -5   1   8   21197     921   1
  -3   1   8  106222    2556   1
  -1   1   8  291051    5418   1
   1   1   8   57246    2516   1
   3   1   8   50192    2418   1
   5   1   8  395968   13796   1
   7   1   8  171811    4418   1
   9   1   8   13462    1957   1
  11   1   8     957     394   1
  13   1   8    4812     931   1
  15   1   8   38153    2436   1
  17   1   8       0     973   1
  19   1   8     662     992   1
 -20   2   8     212    1512   1
 -18   2   8   49116   11025   1
 -16   2   8    2037     987   1
 -14   2   8     732     711   1
 -12   2   8   20442    2567   1
 -10   2   8     366     493   1
  -8   2   8    6388     752   1
  -6   2   8   12900    1120   1
  -4   2   8   21898    1616   1
  -2   2   8  268015    5643   1
   0   2   8    1220     609   1
   2   2   8    2621     665   1
   4   2   8   18528    1784   1
   6   2   8   49019    2791   1
   8   2   8     702     873   1
  10   2   8    2163     568   1
  12   2   8   17742    2827   1
  14   2   8   21667    3204   1
  16   2   8       0     642   1
 -17   3   8     271     822   1
 -15   3   8       0     748   1
 -13   3   8       0     965   1
 -11   3   8    1809    1066   1
  -9   3   8   37829    3936   1
  -7   3   8    1223     479   1
  -5   3   8   15127    1579   1
  -3   3   8   70366    6235   1
  -1   3   8     558     567   1
   1   3   8    7473    1732   1
   3   3   8    1365     708   1
   5   3   8   23254    2824   1
   7   3   8   46094    2971   1
   9   3   8    3432    1634   1
  11   3   8   10354    2429   1
  13   3   8   14051    2859   1
 -10   4   8       5     743   1
  -8   4   8   19641    3289   1
  -6   4   8       0    1029   1
  -4   4   8   19875    3389   1
  -2   4   8    2302    1006   1
   0   4   8    9840    1614   1
   2   4   8     131     809   1
   4   4   8    5378    1888   1
   6   4   8    3819    1623   1
   8   4   8   21026    3607   1
 -21   1   9    1081     822   1
 -19   1   9    5387     915   1
 -17   1   9    9051    1670   1
 -15   1   9    3700     861   1
 -13   1   9    1034     536   1
 -11   1   9    7499     611   1
  -9   1   9  169571    4252   1
  -7   1   9   55908    2016   1
  -5   1   9   45814    1670   1
  -3   1   9  370905    5009   1
  -1   1   9  205492    4748   1
   1   1   9   38167    3031   1
   3   1   9    5044    1215   1
   5   1   9    9275    1136   1
   7   1   9   30333    1948   1
   9   1   9    8497    1650   1
  11   1   9   26148    2083   1
  13   1   9   72426    3473   1
  15   1   9    7213    1098   1
  17   1   9    1784     613   1
  19   1   9     165    1162   1
 -20   2   9    1482     761   1
 -18   2   9    1793    1000   1
 -16   2   9   17169    2504   1
 -14   2   9     355     499   1
 -12   2   9      37     907   1
 -10   2   9  148901    9829   1
  -8   2   9   56597    5124   1
  -6   2   9   63612    5829   1
  -4   2   9    6803    1148   1
  -2   2   9   90871    4490   1
   0   2   9  137228    4514   1
   2   2   9   38077    4607   1
   4   2   9   11827    1495   1
   6   2   9  235005    9033   1
   8   2   9   10946    1402   1
  10   2   9    9012    1187   1
  12   2   9    3506    1284   1
  14   2   9   31252    3718   1
  16   2   9   13934    2716   1
 -17   3   9    1856    1124   1
 -15   3   9     621     610   1
 -13   3   9    2074    1119   1
 -11   3   9   13780    2451   1
  -9   3   9   41643    4121   1
  -7   3   9    8645    1408   1
  -5   3   9   15695    1638   1
  -3   3   9  111711   13642   1
  -1   3   9   16183    1831   1
   1   3   9    1645    1559   1
   3   3   9   16112    2199   1
   5   3   9    2361     796   1
   7   3   9   31758    3129   1
   9   3   9     785     955   1
  11   3   9      90     530   1
  13   3   9   45732    5087   1
 -10   4   9    1199     902   1
  -8   4   9    1262    1241   1
  -6   4   9   15350    3204   1
  -4   4   9   10465    2397   1
  -2   4   9    5867    1501   1
   0   4   9    4792    2140   1
   2   4   9     123     949   1
   4   4   9    1782    1050   1
   6   4   9    1469    1119   1
 -22   0  10    1252    1050   1
 -20   0  10     329     790   1
 -18   0  10   14381    1520   1
 -16   0  10    9308    1087   1
 -14   0  10   83137    4641   1
 -12   0  10   13854    1894   1
 -10   0  10  261663    8030   1
  -8   0  10  135250    5649   1
  -6   0  10  168767    6084   1
  -4   0  10    6440    1013   1
  -2   0  10  487316    7882   1
   0   0  10  131670    5262   1
   2   0  10  267285    7733   1
   4   0  10   31686    5988   1
   6   0  10  125126    8078   1
   8   0  10    1431     592   1
  10   0  10   73563    4100   1
  12   0  10   12163    1533   1
  14   0  10   64877    3692   1
  16   0  10    3387     971   1
  18   0  10    1741     751   1
 -21   1  10    2613     923   1
 -19   1  10     350     554   1
 -17   1  10   29101    3065   1
 -15   1  10    7322    1425   1
 -13   1  10     793     631   1
 -11   1  10  109203    3113   1
  -9   1  10    1744     539   1
  -7   1  10   14356    1076   1
  -5   1  10   51820    2501   1
  -3   1  10   31374    2419   1
  -1   1  10  156007    4477   1
   1   1  10   29336    3002   1
   3   1  10    4848    1098   1
   5   1  10  134047    4320   1
   7   1  10    3038     703   1
   9   1  10    1665     896   1
  11   1  10   11316    1472   1
  13   1  10    3736     858   1
  15   1  10    4204     827   1
  17   1  10    4321    1103   1
 -20   2  10    3184    1061   1
 -18   2  10     350     546   1
 -16   2  10    1241     790   1
 -14   2  10    6227    1602   1
 -12   2  10   21455    2885   1
 -10   2  10   70874    8508   1
  -8   2  10   81268    3681   1
  -6   2  10   53748    3474   1
  -4   2  10   10135    1237   1
  -2   2  10    5962     904   1
   0   2  10  125433   12738   1
   2   2  10    1854     759   1
   4   2  10   60926    3615   1
   6   2  10  105950    6275   1
   8   2  10   26112    2127   1
  10   2  10   31864    2626   1
  12   2  10    1045     992   1
  14   2  10    5877    1734   1
  16   2  10   19318    3304   1
 -15   3  10    2992    1278   1
 -13   3  10    9669    2116   1
 -11   3  10       0     992   1
  -9   3  10    3076    1517   1
  -7   3  10   22467    4127   1
  -5   3  10   14487    1814   1
  -3   3  10    3377     870   1
  -1   3  10   27779    2496   1
   1   3  10   10465    1546   1
   3   3  10   10787    1682   1
   5   3  10    3080    1146   1
   7   3  10   10445    1680   1
   9   3  10   17111    3156   1
  11   3  10   10513    2445   1
  13   3  10    1034    1024   1
  -8   4  10    1326    1443   1
  -6   4  10   11897    2668   1
  -4   4  10   13653    3071   1
  -2   4  10    2713    1498   1
   0   4  10    1126     680   1
   2   4  10    1037     647   1
   4   4  10    1894    1236   1
   6   4  10    3055    1719   1
 -21   1  11    1069     633   1
 -19   1  11    2221     824   1
 -17   1  11   12892    1691   1
 -15   1  11    4798    1045   1
 -13   1  11   12071    1132   1
 -11   1  11    1528     516   1
  -9   1  11     440     497   1
  -7   1  11    8700     879   1
  -5   1  11     149     317   1
  -3   1  11   12798    2608   1
  -1   1  11  226276    5612   1
   1   1  11    9924    1190   1
   3   1  11    1082     796   1
   5   1  11    3435     865   1
   7   1  11     243     380   1
   9   1  11    6388    1103   1
  11   1  11    2544     715   1
  13   1  11    6162     906   1
  15   1  11    9587    1150   1
  17   1  11     108     997   1
 -18   2  11    4058    1448   1
 -16   2  11    1400    1034   1
 -14   2  11       0     631   1
 -12   2  11   42109    3962   1
 -10   2  11    7548     908   1
  -8   2  11  104273    7415   1
  -6   2  11    1331    1774   1
  -4   2  11       0    1273   1
  -2   2  11    7129    1126   1
   0   2  11       0     398   1
   2   2  11    7512    1253   1
   4   2  11  156282   13679   1
   6   2  11    1199     934   1
   8   2  11   43945    2870   1
  10   2  11    9219    1279   1
  12   2  11    3617    1358   1
  14   2  11    1793    1077   1
  16   2  11     578     785   1
 -15   3  11    1109    1024   1
 -13   3  11     949    1294   1
 -11   3  11    3570    1687   1
  -9   3  11   21264    3220   1
  -7   3  11    5373    1777   1
  -5   3  11     261     468   1
  -3   3  11     357     835   1
  -1   3  11    7090    1220   1
   1   3  11    2357     930   1
   3   3  11     781     671   1
   5   3  11    3666    1146   1
   7   3  11   22702    3416   1
   9   3  11    6216    2031   1
  11   3  11     700     891   1
  -8   4  11    1554    1634   1
  -6   4  11    9532    2477   1
  -4   4  11    2127    1925   1
  -2   4  11    9719    1610   1
   0   4  11     621     522   1
   2   4  11     764     681   1
   4   4  11    1909    1071   1
 -18   0 -12    1708     955  -2
 -22   0  12    1708     955   1
 -16   0 -12   26579    3533  -2
 -20   0  12   26579    3533   1
 -14   0 -12   17278    1749  -2
 -18   0  12   17278    1749   1
 -12   0 -12   43436    2548  -2
 -16   0  12   43436    2548   1
 -10   0 -12   17339    2413  -2
 -14   0  12   17339    2413   1
  -6   0 -12   70370    4705  -2
 -10   0  12   70370    4705   1
  -4   0 -12  197775    7251  -2
  -8   0  12  197775    7251   1
  -2   0 -12  228364    8099  -2
  -6   0  12  228364    8099   1
   0   0 -12  245629    6954  -2
  -4   0  12  245629    6954   1
   2   0 -12  338058    7420  -2
  -2   0  12  338058    7420   1
   6   0 -12  133717    6116  -2
   2   0  12  133717    6116   1
   8   0 -12  245337    8715  -2
   4   0  12  245337    8715   1
  10   0 -12   43367    4021  -2
   6   0  12   43367    4021   1
  12   0 -12  161439   22914  -2
   8   0  12  161439   22914   1
  14   0 -12   42968    2760  -2
  10   0  12   42968    2760   1
  16   0 -12   18538    1998  -2
  12   0  12   18538    1998   1
  18   0 -12   35695    2815  -2
  14   0  12   35695    2815   1
  20   0 -12   10372    1602  -2
  16   0  12   10372    1602   1
 -17  -1 -12    1294     646  -2
 -21   1  12    1294     646   1
 -15  -1 -12   15390    1812  -2
 -19   1  12   15390    1812   1
 -13  -1 -12       0     472  -2
 -17   1  12       0     472   1
 -11  -1 -12   20105    1701  -2
 -15   1  12   20105    1701   1
  -9  -1 -12    1202     894  -2
 -13   1  12    1202     894   1
  -7  -1 -12   60511    2500  -2
 -11   1  12   60511    2500   1
  -3  -1 -12   16466    1288  -2
  -7   1  12   16466    1288   1
   1  -1 -12   56757    2988  -2
  -3   1  12   56757    2988   1
   3  -1 -12   76504    6917  -2
  -1   1  12   76504    6917   1
   5  -1 -12  106714    5553  -2
   1   1  12  106714    5553   1
   7  -1 -12   19047    2493  -2
   3   1  12   19047    2493   1
   9  -1 -12   79102    3622  -2
   5   1  12   79102    3622   1
  13  -1 -12    1394    1146  -2
   9   1  12    1394    1146   1
  17  -1 -12     772     752  -2
  13   1  12     772     752   1
  19  -1 -12   13753    1435  -2
  15   1  12   13753    1435   1
  21  -1 -12    7012    1378  -2
  17   1  12    7012    1378   1
 -14  -2 -12    7993    2016  -2
 -18   2  12    7993    2016   1
 -12  -2 -12    7357    1909  -2
 -16   2  12    7357    1909   1
 -10  -2 -12    1856    1077  -2
 -14   2  12    1856    1077   1
  -8  -2 -12   12730    2260  -2
 -12   2  12   12730    2260   1
  -6  -2 -12    7119     947  -2
 -10   2  12    7119     947   1
  -4  -2 -12    4476     896  -2
  -8   2  12    4476     896   1
  -2  -2 -12    1420     561  -2
  -6   2  12    1420     561   1
   0  -2 -12   21921    1858  -2
  -4   2  12   21921    1858   1
   2  -2 -12   49075    3408  -2
  -2   2  12   49075    3408   1
   4  -2 -12   11577    1594  -2
   0   2  12   11577    1594   1
   6  -2 -12    1229     904  -2
   2   2  12    1229     904   1
   8  -2 -12   14203    1764  -2
   4   2  12   14203    1764   1
  10  -2 -12   19307    2811  -2
   6   2  12   19307    2811   1
  12  -2 -12    6506    1379  -2
   8   2  12    6506    1379   1
  14  -2 -12    1353     636  -2
  10   2  12    1353     636   1
  16  -2 -12   20872    3326  -2
  12   2  12   20872    3326   1
  18  -2 -12    5882    1904  -2
  14   2  12    5882    1904   1
 -11  -3 -12    2986    1591  -2
 -15   3  12    2986    1591   1
  -9  -3 -12    8327    2106  -2
 -13   3  12    8327    2106   1
  -7  -3 -12    7919    2138  -2
 -11   3  12    7919    2138   1
  -5  -3 -12   24521    3628  -2
  -9   3  12   24521    3628   1
  -3  -3 -12    4058    1671  -2
  -7   3  12    4058    1671   1
  -1  -3 -12   23719    4050  -2
  -5   3  12   23719    4050   1
   1  -3 -12   83693   12064  -2
  -3   3  12   83693   12064   1
   3  -3 -12   38290    5604  -2
  -1   3  12   38290    5604   1
   7  -3 -12    6060    1313  -2
   3   3  12    6060    1313   1
   9  -3 -12    8348    1469  -2
   5   3  12    8348    1469   1
  11  -3 -12   21116    3331  -2
   7   3  12   21116    3331   1
  13  -3 -12    2562    1188  -2
   9   3  12    2562    1188   1
  15  -3 -12   10911    2710  -2
  11   3  12   10911    2710   1
  -2  -4 -12    3299    2085  -2
  -6   4  12    3299    2085   1
   0  -4 -12   20787    3803  -2
  -4   4  12   20787    3803   1
   2  -4 -12    4200    1221  -2
  -2   4  12    4200    1221   1
   4  -4 -12   12607    2024  -2
   0   4  12   12607    2024   1
   6  -4 -12    1440    1034  -2
   2   4  12    1440    1034   1
 -21   1  13     759     558   1
 -19   1  13    3987    1014   1
 -17   1  13    1987     947   1
 -15   1  13    7224     914   1
 -13   1  13    9122    1034   1
 -11   1  13  160889    5023   1
  -9   1  13   38898    2367   1
  -7   1  13    4332     967   1
  -5   1  13   18678    1855   1
  -3   1  13    1810    1162   1
  -1   1  13   32985    1862   1
   1   1  13   15023    2379   1
   3   1  13   52930    4259   1
   5   1  13  318375   25730   1
   7   1  13    7925    1891   1
   9   1  13       0     530   1
  11   1  13     888     762   1
  13   1  13   11874    1370   1
  15   1  13    3787     847   1
 -18   2  13    3808    1416   1
 -16   2  13    6439    1867   1
 -14   2  13   10592    2233   1
 -12   2  13    4625    1671   1
 -10   2  13  129078    4118   1
  -8   2  13   37867    2292   1
  -6   2  13    4321     850   1
  -4   2  13   16357    1694   1
  -2   2  13    4522     949   1
   0   2  13   41774    2959   1
   2   2  13   15624    1832   1
   4   2  13    6073    1665   1
   6   2  13  135780    7553   1
   8   2  13   17283    1968   1
  10   2  13    2991    1154   1
  12   2  13   10725    2461   1
  14   2  13    2042    1151   1
 -15   3  13    1199    1236   1
 -13   3  13    3230    1586   1
 -11   3  13   14687    2838   1
  -9   3  13   13531    2864   1
  -7   3  13   18501    3204   1
  -5   3  13    2768     816   1
  -3   3  13    1545     760   1
  -1   3  13    5393    1218   1
   1   3  13    1530     700   1
   3   3  13   11733    3182   1
   5   3  13   28011    6468   1
   7   3  13    7707    2138   1
   9   3  13    3251    1480   1
  -4   4  13   17159    3384   1
  -2   4  13    4333    1575   1
   0   4  13    3093    1103   1
 -20   0  14     308     785   1
 -18   0  14   33517    2573   1
 -16   0  14      77     859   1
 -14   0  14     813    1087   1
 -12   0  14  196523    8089   1
 -10   0  14   82378    5081   1
  -8   0  14   16929    2127   1
  -6   0  14   79327    1813   1
  -4   0  14   34822    2838   1
  -2   0  14  313074   11393   1
   0   0  14   44910    4190   1
   2   0  14   16146    2504   1
   4   0  14  384729   12146   1
   6   0  14   20331    3029   1
   8   0  14    3007    1300   1
  10   0  14   12003    2275   1
  12   0  14   15213    1806   1
  14   0  14   31783    2616   1
  16   0  14   12700    1860   1
 -19   1  14     585     583   1
 -17   1  14    4899    1031   1
 -15   1  14    5391     821   1
 -13   1  14   10291    1163   1
 -11   1  14  251279   10929   1
  -9   1  14  192250    4742   1
  -7   1  14   38271    2108   1
  -5   1  14    4924    1031   1
  -3   1  14  126976    4737   1
  -1   1  14  110841    3597   1
   1   1  14    6141     476   1
   3   1  14   51576    3932   1
   5   1  14  203924    6217   1
   7   1  14   21281    2331   1
   9   1  14   14840    1306   1
  11   1  14   16376    1518   1
  13   1  14   30019    2196   1
  15   1  14   11245    1407   1
 -18   2  14    7903    2031   1
 -16   2  14    3246    1337   1
 -14   2  14    2541    1294   1
 -12   2  14    4970    1432   1
 -10   2  14    2604     717   1
  -8   2  14   33028    5585   1
  -6   2  14   11951    2108   1
  -4   2  14     694     477   1
  -2   2  14   33211    2510   1
   0   2  14       0     629   1
   2   2  14    3794    1019   1
   4   2  14    4206    1427   1
   6   2  14   15458    1889   1
   8   2  14   23488    2320   1
  10   2  14    9903    1489   1
  12   2  14       0     764   1
 -13   3  14   13743    3018   1
 -11   3  14    4864    2175   1
  -9   3  14    2291    1485   1
  -7   3  14    3060    1406   1
  -5   3  14    6977    1347   1
  -3   3  14     906     623   1
  -1   3  14     949     554   1
   1   3  14   15292    2893   1
   3   3  14   27716    3541   1
   5   3  14    1692    1514   1
   7   3  14     886     928   1
   9   3  14     636    1077   1
 -19   1  15   10687    1759   1
 -17   1  15    3505    1035   1
 -15   1  15    1222     599   1
 -13   1  15   13851    1384   1
 -11   1  15    6400    1035   1
  -9   1  15  118342    3828   1
  -7   1  15    2219     855   1
  -5   1  15    1592     622   1
  -3   1  15   52999    3276   1
  -1   1  15       0     910   1
   1   1  15     699     292   1
   3   1  15   63604    2453   1
   5   1  15     307     315   1
   7   1  15   54365    4022   1
   9   1  15       0     324   1
  11   1  15     427     481   1
  13   1  15   10565    1371   1
  15   1  15     451     440   1
 -18   2  15    1803    1151   1
 -16   2  15    7224    2053   1
 -14   2  15   11590    2376   1
 -12   2  15    1963    1188   1
 -10   2  15   32917    4174   1
  -8   2  15    6614    1102   1
  -6   2  15    6310    1150   1
  -4   2  15    1592     745   1
  -2   2  15    2780     789   1
   0   2  15   14438    1789   1
   2   2  15    3404    1020   1
   4   2  15    9680    2207   1
   6   2  15   12704    1781   1
   8   2  15   12575    1750   1
  10   2  15     393     373   1
  12   2  15     695    1098   1
 -13   3  15    1591    1199   1
 -11   3  15     753    1061   1
  -9   3  15       0    1358   1
  -7   3  15    6848    2207   1
  -5   3  15    1613     555   1
  -3   3  15    4055    1159   1
  -1   3  15    1322     758   1
   1   3  15    1379     746   1
   3   3  15    4607    1236   1
   5   3  15     398     801   1
   7   3  15    1103     790   1
 -20   0  16    1310     578   1
 -18   0  16    2432     908   1
 -16   0  16     840     551   1
 -14   0  16   16999    1417   1
 -12   0  16  154782    6076   1
 -10   0  16   64582    2416   1
  -8   0  16       0     241   1
  -6   0  16   13154    1841   1
  -4   0  16    3501    1119   1
  -2   0  16   10980    2477   1
   0   0  16     504     918   1
   2   0  16  220959    9489   1
   4   0  16  191362    9213   1
   6   0  16   70083    5771   1
   8   0  16    5649    1756   1
  10   0  16    1124    1034   1
  12   0  16   12136    2620   1
  14   0  16    1475    1114   1
 -19   1  16   16844    2229   1
 -17   1  16    9547    1617   1
 -15   1  16     398     730   1
 -13   1  16   16691    1635   1
 -11   1  16    9631    1220   1
  -9   1  16   25008    1853   1
  -7   1  16    2059     710   1
  -5   1  16    1963    1140   1
  -3   1  16  132630    5296   1
  -1   1  16   14013    1038   1
   1   1  16    5431    1697   1
   3   1  16    6487    1296   1
   5   1  16   39753    2953   1
   7   1  16   33232    2037   1
   9   1  16    2101     713   1
  11   1  16    8073    1520   1
  13   1  16   12982    1966   1
 -16   2  16    3851    1496   1
 -14   2  16       0     743   1
 -12   2  16    1655    1050   1
 -10   2  16    6784    2047   1
  -8   2  16     632     584   1
  -6   2  16    5452    1204   1
  -4   2  16   79493    4951   1
  -2   2  16    4837    1140   1
   0   2  16    5276    1180   1
   2   2  16     435     912   1
   4   2  16    2196    1077   1
   6   2  16    7172    1412   1
   8   2  16       0     400   1
  10   2  16    1746     792   1
  12   2  16   25598    3994   1
 -11   3  16    2525    1522   1
  -9   3  16       0    1193   1
  -7   3  16       0    1300   1
  -5   3  16    6257    1372   1
  -3   3  16    8552    1769   1
  -1   3  16   10209    1769   1
   1   3  16       0     819   1
   3   3  16    6355    1454   1
   5   3  16     451     785   1
   7   3  16    1172    1087   1
 -17   1  17    1769    1029   1
 -15   1  17    1541     683   1
 -13   1  17   20293    1798   1
 -11   1  17   60242    3061   1
  -9   1  17   11388    1406   1
  -7   1  17    8470    1445   1
  -5   1  17   33785    2730   1
  -3   1  17   80516    7566   1
  -1   1  17   18123    1726   1
   1   1  17       0     626   1
   3   1  17   14502    1978   1
   5   1  17  104207    6837   1
   7   1  17    2977     949   1
   9   1  17       0     578   1
  11   1  17   15850    2182   1
  13   1  17   14229    2203   1
 -16   2  17    2615    1554   1
 -14   2  17    1464    1310   1
 -12   2  17    8662    2466   1
 -10   2  17    2965    1830   1
  -8   2  17     273     708   1
  -6   2  17   34934    2802   1
  -4   2  17   12544    1855   1
  -2   2  17   13414    1957   1
   0   2  17    7185    1513   1
   2   2  17   14634    2541   1
   4   2  17   31655    3973   1
   6   2  17    1908    1575   1
   8   2  17    2464     924   1
  10   2  17    4869    1862   1
 -11   3  17    1040    1071   1
  -9   3  17     790    1029   1
  -7   3  17    8906    2620   1
  -5   3  17    4207    1345   1
  -3   3  17    1338     791   1
  -1   3  17   18142    3129   1
   1   3  17    3679    1221   1
   3   3  17     513     690   1
   5   3  17    1814    1257   1
 -12   0 -18    1524    1079  -2
 -18   0  18    1524    1079   1
 -10   0 -18    3256    1835  -2
 -16   0  18    3256    1835   1
  -8   0 -18    3628    1289  -2
 -14   0  18    3628    1289   1
  -6   0 -18  288974   11080  -2
 -12   0  18  288974   11080   1
  -4   0 -18  312264   10911  -2
 -10   0  18  312264   10911   1
  -2   0 -18   16528    2408  -2
  -8   0  18   16528    2408   1
   0   0 -18    3649    1337  -2
  -6   0  18    3649    1337   1
   4   0 -18   21758    3469  -2
  -2   0  18   21758    3469   1
   6   0 -18   12449    2403  -2
   0   0  18   12449    2403   1
   8   0 -18   26335    3538  -2
   2   0  18   26335    3538   1
  10   0 -18  497522   16130  -2
   4   0  18  497522   16130   1
  14   0 -18    1119    1188  -2
   8   0  18    1119    1188   1
  16   0 -18    6391    2116  -2
  10   0  18    6391    2116   1
  18   0 -18    3904    1565  -2
  12   0  18    3904    1565   1
 -11  -1 -18    6118    1391  -2
 -17   1  18    6118    1391   1
  -9  -1 -18    5486    1032  -2
 -15   1  18    5486    1032   1
  -7  -1 -18   66081    3234  -2
 -13   1  18   66081    3234   1
  -5  -1 -18   55065    3117  -2
 -11   1  18   55065    3117   1
  -3  -1 -18   75228    4057  -2
  -9   1  18   75228    4057   1
  -1  -1 -18    9257    2085  -2
  -7   1  18    9257    2085   1
   1  -1 -18    2062     926  -2
  -5   1  18    2062     926   1
   3  -1 -18    2213     550  -2
  -3   1  18    2213     550   1
   5  -1 -18     562     949  -2
  -1   1  18     562     949   1
   7  -1 -18    4654    1224  -2
   1   1  18    4654    1224   1
   9  -1 -18  156792    6521  -2
   3   1  18  156792    6521   1
  11  -1 -18   68185    4218  -2
   5   1  18   68185    4218   1
  13  -1 -18   37533    3151  -2
   7   1  18   37533    3151   1
  15  -1 -18    6179    2116  -2
   9   1  18    6179    2116   1
  17  -1 -18    1902     855  -2
  11   1  18    1902     855   1
  -8  -2 -18   19715    3527  -2
 -14   2  18   19715    3527   1
  -6  -2 -18   14321    3071  -2
 -12   2  18   14321    3071   1
  -4  -2 -18    2477    1671  -2
 -10   2  18    2477    1671   1
  -2  -2 -18   30815    2787  -2
  -8   2  18   30815    2787   1
   0  -2 -18    5868    2533  -2
  -6   2  18    5868    2533   1
   2  -2 -18   25458    2532  -2
  -4   2  18   25458    2532   1
   4  -2 -18    6328    1310  -2
  -2   2  18    6328    1310   1
   6  -2 -18   16985    4013  -2
   0   2  18   16985    4013   1
   8  -2 -18   51254    4975  -2
   2   2  18   51254    4975   1
  10  -2 -18    3837    1241  -2
   4   2  18    3837    1241   1
  12  -2 -18    5705    1452  -2
   6   2  18    5705    1452   1
  14  -2 -18   12873    1967  -2
   8   2  18   12873    1967   1
  -3  -3 -18     483     944  -2
  -9   3  18     483     944   1
  -1  -3 -18    1257    1650  -2
  -7   3  18    1257    1650   1
   1  -3 -18    4205    1276  -2
  -5   3  18    4205    1276   1
   3  -3 -18    3601     997  -2
  -3   3  18    3601     997   1
   5  -3 -18    1666     968  -2
  -1   3  18    1666     968   1
   7  -3 -18    1153     835  -2
   1   3  18    1153     835   1
   9  -3 -18     684    1199  -2
   3   3  18     684    1199   1
 -17   1  19    9679    1780   1
 -15   1  19   15813    1720   1
 -13   1  19    3483     902   1
 -11   1  19   74750    3457   1
  -9   1  19    1143     939   1
  -7   1  19    1337    1390   1
  -5   1  19    7979    1212   1
  -3   1  19   15165    1853   1
  -1   1  19   25868    3299   1
   1   1  19   28903    2738   1
   3   1  19   24761    2683   1
   5   1  19   21431    2527   1
   7   1  19    2140     791   1
   9   1  19    1326    1188   1
 -14   2  19    3373    2031   1
 -12   2  19    2000    1756   1
 -10   2  19     446    1156   1
  -8   2  19    9810    1593   1
  -6   2  19    7569    1453   1
  -4   2  19    2303    1559   1
  -2   2  19       0    1095   1
   0   2  19    8381    1963   1
   2   2  19   11102    2440   1
   4   2  19     977     894   1
   6   2  19    2066     928   1
   8   2  19    3273    1124   1
  -5   3  19    4620    2116   1
  -3   3  19    1191     870   1
  -1   3  19     852     798   1
 -16   0  20    8285    2095   1
 -14   0  20   15329    2641   1
 -12   0  20   62514    5214   1
 -10   0  20    5532    1713   1
  -8   0  20    6354    1687   1
  -6   0  20   96605    5111   1
  -4   0  20   75711    6354   1
  -2   0  20    1199    1411   1
   0   0  20   24351    3628   1
   2   0  20    1305     732   1
   4   0  20  126737    8561   1
   6   0  20    8327    2382   1
   8   0  20    1554    1268   1
  10   0  20   63146    6471   1
 -15   1  20    3110     914   1
 -13   1  20   14753    1602   1
 -11   1  20   10740    1749   1
  -9   1  20    1542     896   1
  -7   1  20    4080    1272   1
  -5   1  20   12385    2567   1
  -3   1  20    6870    1250   1
  -1   1  20    1132     661   1
   1   1  20   32598    3130   1
   3   1  20   21633    2608   1
   5   1  20   10668    1894   1
   7   1  20       0     931   1
   9   1  20    1012     949   1
 -12   2  20    4381    1819   1
 -10   2  20    5760    1925   1
  -8   2  20     983     963   1
  -6   2  20     615     677   1
  -4   2  20   21982    2456   1
  -2   2  20   11999    2275   1
   0   2  20     997     737   1
   2   2  20    5575    1623   1
   4   2  20     291    1976   1
   6   2  20    5281    1401   1
 -15   1  21    1983     734   1
 -13   1  21   15583    1718   1
 -11   1  21    3352    1044   1
  -9   1  21    1045     695   1
  -7   1  21       0     424   1
  -5   1  21     265     902   1
  -3   1  21   16397    2024   1
  -1   1  21    3970    1128   1
   1   1  21    1776    1177   1
   3   1  21   15907    2291   1
   5   1  21     908     543   1
   7   1  21    6094    1498   1
 -10   2  21    2106    1957   1
  -8   2  21    7912    1551   1
  -6   2  21    5682    1299   1
  -4   2  21    7909    1537   1
  -2   2  21    7468    1978   1
   0   2  21    4111    1501   1
   2   2  21   25055    2733   1
   4   2  21    8642    1790   1
 -14   0  22    7224    1925   1
 -12   0  22    9956    2249   1
 -10   0  22   21030    2403   1
  -8   0  22    1654     840   1
  -6   0  22   16777    3283   1
  -4   0  22   81196    6938   1
  -2   0  22   11483    2732   1
   0   0  22   14151    2981   1
   2   0  22   50294    5633   1
   4   0  22   48214    5665   1
   6   0  22    5209    1941   1
 -13   1  22   35459    3297   1
 -11   1  22   14760    1661   1
  -9   1  22   17148    1978   1
  -7   1  22    4631    1565   1
  -5   1  22     530     918   1
  -3   1  22    5118    1366   1
  -1   1  22   25110    2865   1
   1   1  22   10646    1966   1
   3   1  22   54302    4165   1
   5   1  22    8648    1732   1
  -8   2  22    3480    2037   1
  -6   2  22    7609    1557   1
  -4   2  22     493     743   1
  -2   2  22    3246    1490   1
   0   2  22     408    1045   1
 -11   1  23    7530    1423   1
  -9   1  23   13685    2774   1
  -7   1  23   10592    2419   1
  -5   1  23    6778    1465   1
  -3   1  23    2652    1100   1
  -1   1  23    2313    1049   1
   1   1  23    1544    1074   1
   3   1  23    3992    1401   1
  -2   0 -24    2725    1142  -2
 -10   0  24    2725    1142   1
   0   0 -24    3400    1883  -2
  -8   0  24    3400    1883   1
   2   0 -24   21450    3899  -2
  -6   0  24   21450    3899   1
   4   0 -24   20612    3755  -2
  -4   0  24   20612    3755   1
   6   0 -24    6635    2127  -2
  -2   0  24    6635    2127   1
   8   0 -24    1756    1231  -2
   0   0  24    1756    1231   1
  10   0 -24     854     753  -2
   2   0  24     854     753   1
  -1  -1 -24    1841    1098  -2
  -9   1  24    1841    1098   1
   1  -1 -24   28032    4265  -2
  -7   1  24   28032    4265   1
   3  -1 -24   13804    1751  -2
  -5   1  24   13804    1751   1
   5  -1 -24    5322    1542  -2
  -3   1  24    5322    1542   1
   7  -1 -24   14191    2282  -2
  -1   1  24   14191    2282   1
   9  -1 -24    1416    1186  -2
   1   1  24    1416    1186   1
;
_shelx_hkl_checksum     79380
_shelx_res_file
;
    1.res created by SHELXL-2014/7
TITL friz11_a.res in C2/c
REM R1 0.189, Rweak 0.693, Alpha 0.026, Orientation as input
CELL 0.71073 18.747105 3.812887 20.481281 90 100.5696 90
ZERR 8 0.001279 0.000442 0.001683 0 0.0072 0
LATT 7
SYMM -X,+Y,0.5-Z
SFAC C H N O
UNIT 48 64 16 24
L.S. 4 0 0
PLAN  20
TEMP 24.85
BOND $H
LIST 4
MORE -1
CONF
fmap 2 53
acta
HTAB 2
htab o2 o1w
htab n2 n1_$1
eqiv $1 -x+1, y, -z+1/2
htab o1w O1_$2
htab o1w O2_$2
eqiv $2 x, y+1, z
htab o1w o1_$3
eqiv $3 -x+1, -y+1, -z+1
WGHT    0.075100
BASF   0.19206
FVAR      10.95614
O1    4    0.526494    0.370005    0.432542    11.00000    0.04468    0.06574 =
         0.02873    0.01471    0.00354    0.00094
O2    4    0.401786    0.519038    0.351087    11.00000    0.03318    0.08324 =
         0.03499    0.00621    0.00514   -0.01209
AFIX 147
H2    2    0.391553    0.642942    0.380771    11.00000   -1.50000
AFIX   0
N1    3    0.594476    0.810580    0.303059    11.00000    0.03699    0.04655 =
         0.02671   -0.00359    0.00691   -0.00510
N2    3    0.469095    0.616297    0.338059    11.00000    0.03070    0.06702 =
         0.02525    0.01072    0.00481   -0.00378
AFIX  43
H2A   2    0.472164    0.730518    0.302473    11.00000   -1.20000
AFIX   0
C1    1    0.598103    0.657494    0.362712    11.00000    0.03443    0.03710 =
         0.02520   -0.00606    0.00471    0.00119
C2    1    0.662309    0.615154    0.407428    11.00000    0.03693    0.05433 =
         0.03470   -0.00305    0.00002    0.00520
AFIX  43
H2B   2    0.662809    0.511933    0.448651    11.00000   -1.20000
AFIX   0
C3    1    0.726015    0.730840    0.389150    11.00000    0.03220    0.06398 =
         0.05544   -0.01164   -0.00268    0.00279
AFIX  43
H3    2    0.770266    0.702961    0.417781    11.00000   -1.20000
AFIX   0
C4    1    0.722960    0.886256    0.328568    11.00000    0.03511    0.05694 =
         0.05525   -0.01483    0.01565   -0.00911
AFIX  43
H4    2    0.765033    0.965634    0.315377    11.00000   -1.20000
AFIX   0
C5    1    0.656527    0.923369    0.287372    11.00000    0.04349    0.05376 =
         0.03484   -0.00470    0.01211   -0.00620
AFIX  43
H5    2    0.654863    1.032679    0.246528    11.00000   -1.20000
AFIX   0
C6    1    0.528643    0.532134    0.380785    11.00000    0.03594    0.04088 =
         0.02236   -0.00130    0.00428   -0.00118
O1W   4    0.398617    0.948761    0.452552    11.00000    0.04079    0.06872 =
         0.04043    0.01627    0.00679    0.00444
AFIX   3
H1WA  2    0.430826    1.093751    0.445512    11.00000   -1.50000
H1WB  2    0.420246    0.835051    0.486102    11.00000   -1.50000
AFIX   0
HKLF 5
REM  friz11_a.res in C2/c
REM R1 =  0.0527 for    1053 Fo > 4sig(Fo)  and  0.0686 for all    1401 data
REM    102 parameters refined using      0 restraints
END
WGHT      0.0749      0.0000
REM Instructions for potential hydrogen bonds
HTAB O2 O1W
HTAB N2 N1_$1
EQIV $4 x+1/2, y+1/2, z
HTAB C4 O2_$4
HTAB O1W O1_$2
HTAB O1W O2_$2
HTAB O1W O1_$3
REM Highest difference peak  0.186,  deepest hole -0.248,  1-sigma level  0.056
Q1    1   0.5767  0.3676  0.4395  11.00000  0.05    0.19
Q2    1   0.5272  0.1570  0.3347  11.00000  0.05    0.16
Q3    1   0.5150  0.3090  0.2750  11.00000  0.05    0.16
Q4    1   0.4716  0.4079  0.4569  11.00000  0.05    0.15
Q5    1   0.3307  0.8059  0.4097  11.00000  0.05    0.15
Q6    1   0.4042  0.1648  0.3139  11.00000  0.05    0.14
Q7    1   0.3560  0.7885  0.4321  11.00000  0.05    0.14
Q8    1   0.4679  0.3445  0.4238  11.00000  0.05    0.14
Q9    1   0.4822  0.5920  0.2749  11.00000  0.05    0.14
Q10   1   0.5398  0.7791  0.2847  11.00000  0.05    0.14
Q11   1   0.4652  1.0588  0.3734  11.00000  0.05    0.14
Q12   1   0.6392  1.0660  0.2195  11.00000  0.05    0.14
Q13   1   0.3509  1.0361  0.4216  11.00000  0.05    0.14
Q14   1   0.6805  0.7571  0.3028  11.00000  0.05    0.14
Q15   1   0.6206  1.1600  0.2368  11.00000  0.05    0.13
Q16   1   0.5825  1.0343  0.4063  11.00000  0.05    0.13
Q17   1   0.5229  0.1702  0.4358  11.00000  0.05    0.13
Q18   1   0.6362  1.2976  0.3049  11.00000  0.05    0.13
Q19   1   0.4965  0.1634  0.4022  11.00000  0.05    0.13
Q20   1   0.7900  1.1189  0.4002  11.00000  0.05    0.13
;
_shelx_res_checksum     67382
