# Supplementary material for: Crystal structure of N-hy­droxy­picolinamide monohydrate
Source: Acta Crystallogr E Crystallogr Commun. 2016 Jan 6;72(Pt 2):117–9. doi: 10.1107/S2056989015024706 (PMC4770983; doi:10.1107/S2056989015024706)
Supplement: Supplementary file 2 [file e-72-00117-Isup2.hkl]

data_I                                                                          
_shelx_title ' friz11_a.res in C2/c'                                            
_shelx_refln_list_code          4                                               
_shelx_F_calc_maximum      219.85                                               
_exptl_crystal_F_000       656.00                                               
_reflns_d_resolution_high  0.8104                                               
                                                                                
loop_                                                                           
 _space_group_symop_operation_xyz                                               
 'x, y, z'                                                                      
 '-x, y, -z+1/2'                                                                
 'x+1/2, y+1/2, z'                                                              
 '-x+1/2, y+1/2, -z+1/2'                                                        
 '-x, -y, -z'                                                                   
 'x, -y, z-1/2'                                                                 
 '-x+1/2, -y+1/2, -z'                                                           
 'x+1/2, -y+1/2, z-1/2'                                                         
                                                                                
_cell_length_a    18.7471                                                       
_cell_length_b     3.8129                                                       
_cell_length_c    20.4813                                                       
_cell_angle_alpha  90.000                                                       
_cell_angle_beta  100.570                                                       
_cell_angle_gamma  90.000                                                       
                                                                                
_shelx_F_squared_multiplier     1.000                                           
                                                                                
loop_                                                                           
 _refln_index_h                                                                 
 _refln_index_k                                                                 
 _refln_index_l                                                                 
 _refln_F_squared_calc                                                          
 _refln_F_squared_meas                                                          
 _refln_F_squared_sigma                                                         
 _refln_observed_status                                                         
   4   0   0       1314.04       1231.50        38.02 o                         
   6   0   0       4379.93       3699.06       269.67 o                         
   8   0   0       2266.86       2024.07       131.72 o                         
  10   0   0       2518.86       2630.89        52.62 o                         
  12   0   0        381.69        396.66        22.09 o                         
  14   0   0       3207.53       3153.13        54.75 o                         
  16   0   0       9890.44      10639.78       430.67 o                         
  18   0   0          6.71         10.90         4.85 o                         
  20   0   0          0.03          1.50         6.71 o                         
  22   0   0          5.80         21.43        16.13 o                         
   1   1   0       8183.87       8077.35        59.15 o                         
   3   1   0       7831.49       8119.49       212.05 o                         
   5   1   0       1463.94       1425.34        55.12 o                         
   7   1   0        697.15        675.98        21.10 o                         
   9   1   0         79.21         64.90         4.11 o                         
  11   1   0          0.13          0.77         1.33 o                         
  13   1   0        817.04        867.95        17.16 o                         
  15   1   0        665.03        720.09        26.68 o                         
  17   1   0        357.29        378.05        19.26 o                         
  19   1   0        211.49        217.62        19.37 o                         
  21   1   0         46.65         77.05        11.05 o                         
   0   2   0       1376.52       1339.92        48.25 o                         
   2   2   0        615.00        615.93        58.37 o                         
   4   2   0        604.39        559.67        33.58 o                         
   6   2   0        164.64        190.16         8.27 o                         
   8   2   0          8.00          5.11         1.19 o                         
  10   2   0          5.03          3.10         1.29 o                         
  12   2   0          3.17          4.24         3.58 o                         
  14   2   0        143.02        117.23        18.95 o                         
  16   2   0        109.73        116.96        19.22 o                         
  18   2   0         24.96         26.38         8.53 o                         
  20   2   0         27.79         29.17         9.28 o                         
   1   3   0         35.57         30.42         5.91 o                         
   3   3   0          0.04          2.57         8.13 o                         
   5   3   0         27.28         27.63         4.89 o                         
   7   3   0         90.25        105.69        10.60 o                         
   9   3   0         20.26         20.68         8.61 o                         
  11   3   0          1.92          3.93         3.72 o                         
  13   3   0         10.06          8.75         7.69 o                         
  15   3   0          4.97          6.19         4.20 o                         
  17   3   0          0.01          1.32         5.21 o                         
   0   4   0         91.41         96.50        19.62 o                         
   2   4   0          0.68          5.70         6.36 o                         
   4   4   0          0.00          5.21         7.25 o                         
   6   4   0         33.16         45.03        13.39 o                         
   8   4   0          1.81          0.00         5.26 o                         
  10   4   0          7.66          7.25         6.01 o                         
 -21   1   1          1.75          2.95         2.97 o                         
 -19   1   1        124.70        146.99        17.48 o                         
 -17   1   1        401.15        432.16        20.54 o                         
 -15   1   1        562.31        664.44        24.44 o                         
 -13   1   1         10.30          7.80         2.31 o                         
 -11   1   1        323.96        298.00        10.06 o                         
  -9   1   1         47.15         53.69        13.41 o                         
  -7   1   1       2907.03       3268.46        47.43 o                         
  -5   1   1       1168.02       1276.47        39.81 o                         
  -3   1   1       6299.84       6166.28       130.45 o                         
  -1   1   1      18652.12      17203.52       296.83 o                         
   1   1   1       1238.67       1164.70        15.42 o                         
   3   1   1          0.15          5.95         4.34 o                         
   5   1   1         22.92         25.22         3.79 o                         
   7   1   1         25.63         26.27         7.26 o                         
   9   1   1       2111.71       2148.39        26.60 o                         
  11   1   1        733.10        722.94        15.23 o                         
  13   1   1        220.75        218.70         9.03 o                         
  15   1   1       1348.52       1485.43        25.53 o                         
  17   1   1         24.39         27.61         7.25 o                         
  19   1   1          0.22          0.00         2.89 o                         
  21   1   1         29.21         35.23         7.58 o                         
 -20   2   1         17.44         20.86         8.75 o                         
 -18   2   1         68.01         71.05        14.67 o                         
 -16   2   1         34.72         31.64        10.38 o                         
 -14   2   1        143.96        166.76        22.27 o                         
 -12   2   1         48.66         52.49        12.55 o                         
 -10   2   1        503.81        526.36        36.50 o                         
  -8   2   1        344.10        222.96        39.03 o                         
  -6   2   1        491.56        567.88        17.71 o                         
  -4   2   1        149.23        140.49         7.88 o                         
  -2   2   1        946.83       1012.55        61.22 o                         
   0   2   1         13.07         13.18         3.27 o                         
   2   2   1         65.15         51.14        10.91 o                         
   4   2   1        168.33        165.82        10.92 o                         
   6   2   1       1303.10       1322.83        22.85 o                         
   8   2   1        241.64        223.94        17.83 o                         
  10   2   1        357.19        337.99        42.73 o                         
  12   2   1         10.42         17.19         7.69 o                         
  14   2   1        161.14        171.49        23.15 o                         
  16   2   1         56.20         55.37        13.65 o                         
  18   2   1          0.60          2.21         5.17 o                         
  20   2   1         14.21         13.83         8.80 o                         
 -17   3   1         11.65         13.75         7.60 o                         
 -15   3   1         26.23         31.15        12.64 o                         
 -13   3   1         10.39         19.84         9.24 o                         
 -11   3   1        194.13        209.36        27.75 o                         
  -9   3   1         17.15          4.42         3.62 o                         
  -7   3   1        253.45        317.18        31.61 o                         
  -5   3   1         25.48         16.30         8.48 o                         
  -3   3   1        226.76        229.92        18.07 o                         
  -1   3   1         98.72        111.15        12.62 o                         
   1   3   1        237.00        245.87        18.62 o                         
   3   3   1          0.91          2.34         5.12 o                         
   5   3   1        219.50        265.15        22.89 o                         
   7   3   1          5.27         18.44         5.81 o                         
   9   3   1         21.54         28.99        10.60 o                         
  11   3   1         70.00         70.57        16.26 o                         
  13   3   1         24.15         34.91        12.46 o                         
  15   3   1         74.88         84.75        18.95 o                         
  17   3   1         28.29         29.12        12.50 o                         
 -12   4   1          6.70         16.13        11.58 o                         
 -10   4   1          7.76          6.06         7.33 o                         
  -8   4   1          5.89         11.75         8.17 o                         
  -6   4   1          1.52          0.00         6.50 o                         
  -4   4   1         28.62         36.50        13.43 o                         
  -2   4   1         70.00         75.90        11.91 o                         
   0   4   1          0.02          0.00         4.51 o                         
   2   4   1         20.75         23.61         6.36 o                         
   4   4   1          1.80          5.43         8.61 o                         
   6   4   1          2.65          2.87         6.63 o                         
   8   4   1          4.79          5.39         5.92 o                         
  10   4   1          1.17          0.48         4.68 o                         
 -22   0   2          1.79          0.00         6.06 o                         
 -20   0   2         82.41        115.41        21.69 o                         
 -18   0   2          6.75          6.36         6.31 o                         
 -16   0   2        136.23        136.31        11.29 o                         
 -14   0   2       1838.24       1766.42        47.41 o                         
 -12   0   2        350.04        387.17        20.86 o                         
 -10   0   2        324.14        264.30        38.02 o                         
  -8   0   2        725.11        580.28        60.62 o                         
  -6   0   2       3027.66       2551.60       206.51 o                         
  -4   0   2       7125.21       5944.90        90.39 o                         
   2   0   2       7446.64       6610.96        54.26 o                         
   4   0   2       2276.28       1870.99        26.42 o                         
   6   0   2       4159.47       4062.94        72.80 o                         
   8   0   2        905.08        804.07        52.72 o                         
  10   0   2        747.58        713.09        29.43 o                         
  12   0   2        970.59        899.44        28.32 o                         
  14   0   2        558.38        585.16        24.88 o                         
  16   0   2         67.68         80.26         9.25 o                         
  18   0   2          9.90         13.32         4.17 o                         
  20   0   2          0.59          0.00         7.86 o                         
  22   0   2        116.71        177.76        33.36 o                         
 -21   1   2         87.38         97.76        12.28 o                         
 -19   1   2         13.45         16.92         5.64 o                         
 -17   1   2         50.34         70.12         8.58 o                         
 -15   1   2         11.35          9.93         4.04 o                         
 -13   1   2         85.60        103.34        12.29 o                         
 -11   1   2        495.09        520.60        18.30 o                         
  -9   1   2       2258.73       2440.73        43.93 o                         
  -7   1   2         75.14         76.91         7.82 o                         
  -5   1   2       3394.12       3663.44        67.52 o                         
  -3   1   2       1521.94       1335.74        30.87 o                         
  -1   1   2         44.15         39.81         2.74 o                         
   1   1   2         86.22         64.04         3.65 o                         
   3   1   2         35.99         20.08         3.01 o                         
   5   1   2       2456.12       2177.12        43.09 o                         
   7   1   2       3205.37       3044.59        28.61 o                         
   9   1   2         55.51         58.81         3.77 o                         
  11   1   2        180.69        190.66         9.80 o                         
  13   1   2        684.38        637.79        16.42 o                         
  15   1   2          0.12          1.47         1.71 o                         
  17   1   2          1.70          2.72         2.66 o                         
  19   1   2          2.45          4.02         3.42 o                         
  21   1   2         15.55         15.78         7.07 o                         
 -20   2   2          0.28          4.24         4.82 o                         
 -18   2   2         51.96         62.83        13.43 o                         
 -16   2   2        149.37        160.57        22.18 o                         
 -14   2   2         15.50         13.61         6.71 o                         
 -12   2   2        153.71        164.24        20.94 o                         
 -10   2   2        183.57        174.80        20.73 o                         
  -8   2   2       2458.78       1797.55        44.01 o                         
  -6   2   2       1249.75       1209.69        69.26 o                         
  -4   2   2          5.76          4.51         1.48 o                         
  -2   2   2       2407.53       2317.96        57.31 o                         
   0   2   2         86.19         74.29         8.26 o                         
   2   2   2        308.80        349.90        16.69 o                         
   4   2   2        858.69        859.29        25.57 o                         
   6   2   2          5.60          4.17         2.41 o                         
   8   2   2       2551.02       2497.25        57.62 o                         
  10   2   2        264.96        256.93        21.28 o                         
  12   2   2         40.35         43.26        11.85 o                         
  14   2   2        414.10        447.70        37.20 o                         
  16   2   2         67.22         56.52        13.04 o                         
  18   2   2         26.48         33.81        11.80 o                         
  20   2   2         34.20         51.34        13.48 o                         
 -17   3   2          3.83          5.66         5.79 o                         
 -15   3   2         58.31         54.79        14.76 o                         
 -13   3   2         10.70         10.78         8.17 o                         
 -11   3   2         83.47         93.37        19.14 o                         
  -9   3   2        258.51        242.50        28.77 o                         
  -7   3   2          6.21         14.00         7.51 o                         
  -5   3   2          0.28          0.31         2.92 o                         
  -3   3   2         35.02         34.05         6.86 o                         
  -1   3   2         38.34         35.46         7.57 o                         
   1   3   2        315.31        320.62        29.30 o                         
   3   3   2          6.05          2.96         3.12 o                         
   5   3   2        211.46        231.38        17.38 o                         
   7   3   2        184.24        229.28        28.08 o                         
   9   3   2          0.09          1.68         7.07 o                         
  11   3   2         12.94         22.05        11.09 o                         
  13   3   2         29.23         33.45        11.97 o                         
  15   3   2         39.84         48.73        15.51 o                         
  17   3   2         30.33         38.53        14.10 o                         
 -12   4   2          0.13          0.00         4.29 o                         
 -10   4   2         26.87         16.57         8.31 o                         
  -8   4   2         27.71         21.56        11.14 o                         
  -6   4   2         61.26         66.85        16.66 o                         
  -4   4   2          1.39          5.83         4.60 o                         
  -2   4   2         23.34         27.02         7.56 o                         
   0   4   2          1.39          0.00         7.51 o                         
   2   4   2        103.96        120.42        14.67 o                         
   4   4   2          5.69         11.62         8.84 o                         
   6   4   2          9.08         17.94        10.30 o                         
   8   4   2         24.27         36.19        13.25 o                         
  10   4   2         31.56         30.67        12.24 o                         
 -21   1   3          1.75          3.76         4.12 o                         
 -19   1   3         23.01         25.53         6.51 o                         
 -17   1   3        621.19        696.57        26.07 o                         
 -15   1   3        436.81        463.96        19.99 o                         
 -13   1   3         17.33         11.90         2.78 o                         
 -11   1   3          3.42          1.40         2.30 o                         
  -9   1   3       1271.73       1459.71        34.61 o                         
  -7   1   3       1093.06       1171.62        29.77 o                         
  -5   1   3        174.42        196.46        11.69 o                         
  -3   1   3       3245.36       3525.09        44.59 o                         
  -1   1   3       6189.75       6274.25        40.39 o                         
   1   1   3       3245.09       3153.38        76.44 o                         
   3   1   3        825.79        795.33        19.88 o                         
   5   1   3          4.63          5.93         1.54 o                         
   7   1   3       2918.15       2920.39        54.65 o                         
   9   1   3        148.23        141.40         6.36 o                         
  11   1   3          9.98          8.39         1.92 o                         
  13   1   3        360.05        344.43        12.51 o                         
  15   1   3         37.53         46.18         5.45 o                         
  17   1   3         27.89         26.21         5.53 o                         
  19   1   3         38.31         38.53         7.66 o                         
  21   1   3          0.04          0.00         9.46 o                         
 -20   2   3         10.81         17.05         8.31 o                         
 -18   2   3          8.69         14.05         6.19 o                         
 -16   2   3        181.72        175.60        22.67 o                         
 -14   2   3        142.09        167.16        21.96 o                         
 -12   2   3        186.32        207.72        23.95 o                         
 -10   2   3         21.59         28.54         8.04 o                         
  -8   2   3        184.95        128.68        42.19 o                         
  -6   2   3         76.15         68.37         4.89 o                         
  -4   2   3        542.36        519.04        19.69 o                         
  -2   2   3          1.08          0.00         2.96 o                         
   0   2   3        463.04        459.28        27.17 o                         
   2   2   3       2289.86       2417.16        46.83 o                         
   4   2   3        626.44        644.03        23.27 o                         
   6   2   3         23.49         30.82         5.56 o                         
   8   2   3          0.00          2.70         6.45 o                         
  10   2   3        247.89        258.80        26.91 o                         
  12   2   3        240.96        242.50        25.89 o                         
  14   2   3         14.30         19.04         8.97 o                         
  16   2   3         21.20         21.69         9.68 o                         
  18   2   3        120.31        136.05        22.05 o                         
 -17   3   3          1.36          0.00         5.61 o                         
 -15   3   3         67.65         72.55        17.41 o                         
 -13   3   3         18.17         18.60         8.57 o                         
 -11   3   3        160.69        181.30        25.18 o                         
  -9   3   3          0.07          0.00         7.69 o                         
  -7   3   3          0.85          0.27         4.73 o                         
  -5   3   3         76.83         60.33         8.91 o                         
  -3   3   3          0.24          0.00         3.87 o                         
  -1   3   3          0.61          0.00         5.04 o                         
   1   3   3        174.99        164.49        13.91 o                         
   3   3   3         31.25         27.88         6.41 o                         
   5   3   3        261.60        327.65        28.59 o                         
   7   3   3         15.95          7.73         3.27 o                         
   9   3   3          3.28          0.00         3.80 o                         
  11   3   3         46.05         46.70        14.27 o                         
  13   3   3         36.70         56.42        15.02 o                         
  15   3   3          0.30          0.79         4.02 o                         
 -12   4   3          2.30          4.29         4.95 o                         
 -10   4   3         51.91         52.76        17.01 o                         
  -8   4   3         11.75         10.12         7.65 o                         
  -6   4   3         47.83         52.49        14.67 o                         
  -4   4   3          1.70          5.87         4.53 o                         
  -2   4   3         20.59         12.74         5.26 o                         
   0   4   3          1.18          0.88         8.66 o                         
   2   4   3         13.19         15.06         4.55 o                         
   4   4   3         48.35         52.67        14.32 o                         
   6   4   3        161.40        162.83        27.04 o                         
   8   4   3          2.91          0.00         4.33 o                         
  10   4   3         62.44         76.84        19.09 o                         
 -22   0   4         50.79         73.35        19.97 o                         
 -20   0   4        170.66        179.04        27.40 o                         
 -18   0   4        120.79        130.59        13.89 o                         
 -16   0   4        604.44        624.43        23.42 o                         
 -14   0   4        553.12        512.77        52.41 o                         
 -12   0   4         51.37         47.02         6.31 o                         
 -10   0   4       3042.50       3035.82        51.33 o                         
  -8   0   4      17768.64      15509.69       191.97 o                         
  -6   0   4       2604.70       2393.85        77.77 o                         
  -4   0   4       4517.23       5240.88        50.11 o                         
  -2   0   4        320.38        375.98        31.52 o                         
   0   0   4      25408.82      23979.11       359.04 o                         
   2   0   4       4679.15       4618.45        78.19 o                         
   4   0   4        781.35        767.98        18.76 o                         
   6   0   4       9514.97       8582.16       257.10 o                         
   8   0   4       6676.44       6436.65       120.32 o                         
  10   0   4        292.46        221.85        14.02 o                         
  12   0   4        503.97        467.79        21.88 o                         
  14   0   4        451.98        445.98        23.22 o                         
  16   0   4       1412.78       1460.16       126.51 o                         
  18   0   4         86.76         93.04        11.95 o                         
  20   0   4         34.72         60.41        19.18 o                         
 -21   1   4          3.97          0.21         6.58 o                         
 -19   1   4          0.11          0.00         2.45 o                         
 -17   1   4       1820.42       1886.44        53.29 o                         
 -15   1   4        237.37        228.22        17.28 o                         
 -13   1   4        792.98        879.48        26.34 o                         
 -11   1   4       1875.65       2023.43        36.13 o                         
  -9   1   4        578.97        591.39        23.62 o                         
  -7   1   4         97.19        107.97         5.77 o                         
  -5   1   4         79.38         94.30         4.47 o                         
  -3   1   4       3882.81       3483.35        38.32 o                         
  -1   1   4      48335.02      43613.66       572.92 o                         
   1   1   4         99.49         77.12         6.51 o                         
   3   1   4       5761.39       5901.67       271.57 o                         
   5   1   4       2558.21       2582.47        28.47 o                         
   7   1   4         50.51         43.15         3.95 o                         
   9   1   4         13.35         19.31         3.00 o                         
  11   1   4         12.92          9.81         2.46 o                         
  13   1   4       1491.38       1464.30        28.73 o                         
  15   1   4       2331.39       2404.08        38.62 o                         
  17   1   4          9.67          7.18         5.87 o                         
  19   1   4         60.03         61.64        13.25 o                         
  21   1   4          0.52          0.60        13.45 o                         
 -20   2   4         15.57         20.90         8.61 o                         
 -18   2   4        133.82        132.12        20.46 o                         
 -16   2   4          4.09          7.82         6.36 o                         
 -14   2   4         28.10         22.67         7.29 o                         
 -12   2   4         54.83         69.42        13.92 o                         
 -10   2   4          0.26          0.75         5.17 o                         
  -8   2   4        100.65        101.68        15.90 o                         
  -6   2   4          2.64          1.82         0.95 o                         
  -4   2   4        159.65        181.47        20.83 o                         
  -2   2   4       1203.57       1123.31        40.52 o                         
   0   2   4          0.64          0.00         3.14 o                         
   2   2   4        503.65        538.59        22.13 o                         
   4   2   4        154.22        177.02        12.76 o                         
   6   2   4         38.96         53.54         7.40 o                         
   8   2   4          8.48          7.02         6.81 o                         
  10   2   4         94.20         98.88         7.71 o                         
  12   2   4         94.63         96.17         9.62 o                         
  14   2   4        134.68        161.06        23.78 o                         
  16   2   4          8.06         14.58         9.06 o                         
  18   2   4         34.90         35.66        11.53 o                         
 -17   3   4          0.17          0.00         3.58 o                         
 -15   3   4         10.25         14.63         7.73 o                         
 -13   3   4         13.75          6.94         5.21 o                         
 -11   3   4         29.35         24.43        10.38 o                         
  -9   3   4         42.59         46.44        12.77 o                         
  -7   3   4         72.82         64.20        14.71 o                         
  -5   3   4         40.82         36.51         7.51 o                         
  -3   3   4         34.73         31.95         6.27 o                         
  -1   3   4         37.76         22.11         8.46 o                         
   1   3   4         22.57         30.83         6.98 o                         
   3   3   4          8.33         10.52         4.89 o                         
   5   3   4        135.02        138.10        14.30 o                         
   7   3   4        119.59        158.24        14.70 o                         
   9   3   4         55.19         70.48        16.22 o                         
  11   3   4          3.38          5.08         6.67 o                         
  13   3   4          0.44          0.00         5.56 o                         
  15   3   4         30.09         35.21        13.96 o                         
 -12   4   4         42.76         51.53        17.63 o                         
 -10   4   4          3.60          5.61         6.10 o                         
  -8   4   4         81.54         93.41        20.90 o                         
  -6   4   4          3.24          2.43         5.08 o                         
  -4   4   4          1.06          3.97        10.78 o                         
  -2   4   4          0.24          0.00         5.48 o                         
   0   4   4          4.76          4.39         3.64 o                         
   2   4   4          0.39          1.27         6.61 o                         
   4   4   4         63.57         52.89        14.58 o                         
   6   4   4          1.69          1.90         7.65 o                         
   8   4   4         90.84        114.26        23.07 o                         
  10   4   4          0.24          0.00         6.10 o                         
 -21   1   5         18.67         20.25         7.10 o                         
 -19   1   5          0.04          0.71         3.21 o                         
 -17   1   5        138.55        128.43        15.21 o                         
 -15   1   5        555.73        626.12        25.39 o                         
 -13   1   5        244.02        276.78        14.60 o                         
 -11   1   5        373.96        348.10        17.48 o                         
  -9   1   5       1120.19       1285.96        20.74 o                         
  -7   1   5          0.01          0.71         1.37 o                         
  -5   1   5        717.70        713.58        15.65 o                         
  -3   1   5          5.84         19.74         4.21 o                         
  -1   1   5       4445.56       4191.52        44.68 o                         
   1   1   5       2537.69       2682.96        41.13 o                         
   3   1   5       3676.67       3902.84        64.16 o                         
   5   1   5        238.97        242.31        24.46 o                         
   7   1   5        453.38        474.04        14.40 o                         
   9   1   5         80.31         81.64         8.28 o                         
  11   1   5         18.19         23.93         4.61 o                         
  13   1   5          0.22         11.58         4.47 o                         
  15   1   5        245.35        268.71        13.52 o                         
  17   1   5         26.83         30.21         6.66 o                         
  19   1   5        176.66        196.81        24.97 o                         
 -20   2   5         34.72         20.27        10.43 o                         
 -18   2   5        403.65        377.22        33.45 o                         
 -16   2   5        509.44        568.47        40.87 o                         
 -14   2   5         35.56         42.46        11.18 o                         
 -12   2   5         80.08         77.77        14.32 o                         
 -10   2   5         56.08         58.41        12.64 o                         
  -8   2   5         78.11         47.24        16.59 o                         
  -6   2   5          1.41          2.09         1.24 o                         
  -4   2   5        303.16        273.35        14.60 o                         
  -2   2   5       7958.38       8218.81       528.87 o                         
   0   2   5       2849.71       3129.33        92.75 o                         
   2   2   5        154.45        131.82        11.65 o                         
   4   2   5         41.22         44.81         6.98 o                         
   6   2   5          8.40          7.57         4.07 o                         
   8   2   5        126.63        109.23        17.94 o                         
  10   2   5        235.33        226.94        12.95 o                         
  12   2   5          0.89          0.00         5.26 o                         
  14   2   5       1586.54       1685.99        74.72 o                         
  16   2   5         65.43         73.39        17.99 o                         
  18   2   5          0.25          0.31         6.31 o                         
 -17   3   5          6.99          5.70         3.45 o                         
 -15   3   5         45.55         49.80        14.14 o                         
 -13   3   5          3.53          5.83         5.61 o                         
 -11   3   5         11.41          5.70         6.10 o                         
  -9   3   5          0.08          3.80         8.04 o                         
  -7   3   5         12.14          8.75         4.11 o                         
  -5   3   5         93.03         81.62        10.01 o                         
  -3   3   5        805.73        753.22        30.42 o                         
  -1   3   5          2.97          3.26         6.26 o                         
   1   3   5        236.99        272.67        19.85 o                         
   3   3   5          2.70         13.47         6.06 o                         
   5   3   5        171.03        184.56        16.52 o                         
   7   3   5         12.17         19.11         6.30 o                         
   9   3   5          7.74         17.01         9.59 o                         
  11   3   5         59.67         70.61        18.69 o                         
  13   3   5        169.14        192.39        28.67 o                         
  15   3   5          0.10          0.00         5.35 o                         
 -10   4   5          5.69         12.18         6.54 o                         
  -8   4   5        187.67        182.53        28.15 o                         
  -6   4   5         29.05         17.54         7.46 o                         
  -4   4   5         19.46         21.08         9.06 o                         
  -2   4   5          3.01          4.17         5.12 o                         
   0   4   5         14.48         11.48         6.26 o                         
   2   4   5         10.47         14.40         6.23 o                         
   4   4   5         12.36         10.07         7.60 o                         
   6   4   5          6.59         11.85         8.66 o                         
   8   4   5         95.52         93.15        21.08 o                         
  10   4   5         10.39         16.57        10.12 o                         
 -22   0   6        146.53        224.43        33.76 o                         
 -20   0   6         48.47         60.27        15.55 o                         
 -18   0   6          9.78         10.70         4.47 o                         
 -16   0   6        564.85        482.11        59.74 o                         
 -14   0   6        167.36        159.87        15.29 o                         
 -12   0   6         83.95         74.06        10.34 o                         
 -10   0   6       3694.87       3592.94        47.85 o                         
  -6   0   6       4105.44       4961.01        52.66 o                         
  -2   0   6        337.76        348.47        25.03 o                         
   0   0   6        616.38        568.24        27.15 o                         
   2   0   6        491.60        424.01        13.10 o                         
   6   0   6       6041.53       6020.58       282.48 o                         
  10   0   6        284.00        250.19        15.44 o                         
  12   0   6         75.66         72.79         8.85 o                         
  16   0   6          5.98          1.02         8.22 o                         
  18   0   6         69.05         83.28        11.79 o                         
  20   0   6         60.23        100.97        25.45 o                         
 -21   1   6         45.61         57.98        16.42 o                         
 -19   1   6         23.17         34.26         5.52 o                         
 -17   1   6         63.24         42.35         6.46 o                         
 -15   1   6         30.67         21.34         5.26 o                         
 -13   1   6        761.41        773.64        29.76 o                         
 -11   1   6         17.17         12.37         4.01 o                         
  -9   1   6       1373.99       1435.45        48.78 o                         
  -7   1   6       1273.65       1449.84        17.67 o                         
  -5   1   6       3614.71       3806.98        92.95 o                         
  -3   1   6        814.46        852.08        21.65 o                         
  -1   1   6        581.79        651.64        20.27 o                         
   3   1   6       2002.03       1942.25        37.15 o                         
   5   1   6       1403.91       1532.97        51.87 o                         
   7   1   6       1538.91       1523.15        33.98 o                         
   9   1   6         57.03         77.46        12.50 o                         
  11   1   6       1073.94       1001.10        23.41 o                         
  13   1   6         29.86         29.28         4.61 o                         
  15   1   6        162.30        146.60        10.33 o                         
  17   1   6         27.27         40.92        10.87 o                         
  19   1   6         10.91         11.18         8.44 o                         
 -20   2   6         27.64         17.18         6.71 o                         
 -18   2   6          4.52          9.47         4.42 o                         
 -16   2   6          1.50          5.75         4.95 o                         
 -12   2   6        262.76        275.42        27.22 o                         
 -10   2   6         56.93         55.32        13.21 o                         
  -8   2   6         47.34         41.63         4.50 o                         
  -6   2   6        170.85        128.77         9.77 o                         
  -4   2   6       1132.67       1034.19        29.49 o                         
  -2   2   6         15.58         19.22         4.92 o                         
   0   2   6         49.67         74.99         9.09 o                         
   4   2   6        241.35        244.98        16.52 o                         
   6   2   6         58.26         73.18         9.41 o                         
   8   2   6         14.03         11.58         8.17 o                         
  12   2   6        349.42        360.38        34.46 o                         
  14   2   6          6.31         12.95         9.32 o                         
  16   2   6         18.33         24.03        10.60 o                         
  18   2   6         19.96         20.42         9.76 o                         
 -17   3   6        104.29         97.11        22.03 o                         
 -15   3   6         90.93        105.52        21.52 o                         
 -13   3   6         11.49         11.53         9.59 o                         
 -11   3   6         65.68         66.01        16.39 o                         
  -9   3   6        836.40        801.52        58.13 o                         
  -7   3   6        524.24        423.51        32.16 o                         
  -5   3   6         61.09         40.24         6.23 o                         
  -3   3   6        570.58        535.25        53.44 o                         
  -1   3   6         37.14         27.63         8.33 o                         
   1   3   6        546.49        582.79        59.66 o                         
   3   3   6         82.82         91.24        11.98 o                         
   7   3   6        847.88       1002.39        77.38 o                         
   9   3   6        254.93        270.47        31.72 o                         
  11   3   6          2.86          4.73         9.99 o                         
  13   3   6        216.66        256.33        33.76 o                         
  15   3   6         35.81         49.27        15.78 o                         
 -10   4   6         54.94         52.41        15.25 o                         
  -8   4   6         27.42          9.68         6.10 o                         
  -6   4   6        161.59        160.44        26.07 o                         
  -4   4   6         33.58         36.85        12.10 o                         
  -2   4   6          3.01          6.55         3.55 o                         
   0   4   6          1.03          1.35         3.67 o                         
   2   4   6         15.29         16.43         6.92 o                         
   4   4   6         71.65         63.72        16.48 o                         
   6   4   6         21.54         36.85        14.27 o                         
   8   4   6         52.25         60.62        17.85 o                         
 -21   1   7          2.21          3.43         3.10 o                         
 -19   1   7          7.33          9.90         4.95 o                         
 -17   1   7         17.86         15.86         8.92 o                         
 -15   1   7         10.98          7.65         6.45 o                         
 -13   1   7         56.11         61.11        12.81 o                         
 -11   1   7        839.47        781.92        37.33 o                         
  -9   1   7        320.29        313.41        16.16 o                         
  -7   1   7         86.22        103.87         7.02 o                         
  -5   1   7         12.62         15.64         2.04 o                         
  -3   1   7         96.77        141.85        10.14 o                         
  -1   1   7        117.89        106.01        12.57 o                         
   1   1   7        687.66        624.08        22.81 o                         
   3   1   7        187.66        156.82        11.91 o                         
   5   1   7       1608.96       1712.02        56.52 o                         
   7   1   7         11.81         10.27         4.25 o                         
   9   1   7          0.70          1.46         5.52 o                         
  11   1   7         73.00         70.15         9.66 o                         
  13   1   7        115.43        121.83         8.94 o                         
  15   1   7          4.08          7.70         3.67 o                         
  17   1   7         81.45         98.32        18.07 o                         
  19   1   7          2.86          0.00         7.93 o                         
 -20   2   7          7.98          3.62         4.23 o                         
 -18   2   7        194.23        204.18        25.94 o                         
 -16   2   7        413.55        343.54        56.69 o                         
 -14   2   7         87.45         80.52        19.78 o                         
 -12   2   7          0.80          0.00         4.11 o                         
 -10   2   7        127.18        106.49        11.09 o                         
  -8   2   7          0.15          0.00         4.02 o                         
  -6   2   7        207.16        191.66        12.36 o                         
  -4   2   7        748.77        672.45        23.18 o                         
  -2   2   7        821.58        888.75        63.01 o                         
   0   2   7       1689.15       1847.47        72.98 o                         
   2   2   7          0.39          9.93         5.66 o                         
   4   2   7         10.16         19.90         6.47 o                         
   6   2   7         72.83         71.12         9.41 o                         
   8   2   7         50.54         32.03        10.12 o                         
  10   2   7         58.72         62.61         7.95 o                         
  12   2   7        249.98        272.81        31.24 o                         
  14   2   7         77.56         93.99        18.69 o                         
  16   2   7         30.59         31.77        12.24 o                         
  18   2   7         19.50         24.70        10.43 o                         
 -17   3   7         33.33         33.49         8.26 o                         
 -15   3   7         11.45         10.75         5.07 o                         
 -13   3   7         20.45         14.73         6.74 o                         
 -11   3   7         11.31         15.73         8.13 o                         
  -9   3   7         61.99         51.26        12.81 o                         
  -7   3   7        264.47        194.50        21.65 o                         
  -5   3   7        204.12        169.11        14.99 o                         
  -3   3   7          0.43          0.77         3.42 o                         
  -1   3   7         26.36         23.13         6.53 o                         
   1   3   7         15.79         21.82         8.09 o                         
   3   3   7         65.46         72.24        13.12 o                         
   5   3   7         67.65         79.68        12.39 o                         
   7   3   7         13.96         21.94         7.40 o                         
   9   3   7        195.28        239.67        31.20 o                         
  11   3   7        259.36        271.53        34.46 o                         
  13   3   7          0.06          4.86         5.43 o                         
  15   3   7          0.72          9.81         9.01 o                         
 -10   4   7          7.09          6.06         9.63 o                         
  -8   4   7        105.90        126.42        23.15 o                         
  -6   4   7          1.73          0.00         7.42 o                         
  -4   4   7         76.08         92.57        19.93 o                         
  -2   4   7         62.84         57.86        13.05 o                         
   0   4   7          4.08         10.60         9.50 o                         
   2   4   7         17.70         26.15         8.87 o                         
   4   4   7         23.05         32.08        12.10 o                         
   6   4   7         66.21         59.61        17.45 o                         
   8   4   7        103.73        108.62        23.42 o                         
 -22   0   8          9.84         15.51         8.31 o                         
 -20   0   8          0.02          1.06         7.21 o                         
 -18   0   8        406.10        327.34        55.26 o                         
 -16   0   8          4.78          2.84         3.91 o                         
 -14   0   8       1954.52       1821.86        55.85 o                         
 -12   0   8        946.94        978.12        40.52 o                         
 -10   0   8          2.06          0.00         3.67 o                         
  -8   0   8        311.77        394.90        25.10 o                         
  -6   0   8         82.28         82.85        11.97 o                         
  -4   0   8       1080.00       1132.82        39.72 o                         
  -2   0   8       7809.85       8142.97        87.85 o                         
   0   0   8       2952.68       3136.20        37.70 o                         
   2   0   8      15627.59      14240.19       949.79 o                         
   4   0   8       1235.45       1218.20        71.01 o                         
   6   0   8          0.04          2.42         3.12 o                         
   8   0   8        362.32        432.94        21.40 o                         
  10   0   8         84.28         64.34         9.00 o                         
  12   0   8        592.17        591.49        33.65 o                         
  14   0   8        666.26        595.48        29.96 o                         
  16   0   8        226.62        234.09        19.94 o                         
  18   0   8        326.42        370.27        26.21 o                         
  20   0   8          0.80         11.97        12.90 o                         
 -21   1   8          5.66          3.88         3.95 o                         
 -19   1   8        125.91        101.14        13.11 o                         
 -17   1   8         84.48         63.38        17.10 o                         
 -15   1   8        146.64        110.41        18.95 o                         
 -13   1   8         60.32         38.37         4.20 o                         
 -11   1   8       1061.95       1170.29        22.84 o                         
  -9   1   8       2068.16       2237.49        81.37 o                         
  -7   1   8         27.23         34.51         4.73 o                         
  -5   1   8        160.30        176.58         7.67 o                         
  -3   1   8        741.53        884.90        21.29 o                         
  -1   1   8       2066.58       2424.65        45.14 o                         
   1   1   8        438.09        476.90        20.96 o                         
   3   1   8        398.86        418.13        20.14 o                         
   5   1   8       3709.14       3298.67       114.93 o                         
   7   1   8       1310.45       1431.30        36.80 o                         
   9   1   8        114.04        112.15        16.30 o                         
  11   1   8          4.86          7.97         3.28 o                         
  13   1   8         29.47         40.09         7.76 o                         
  15   1   8        332.61        317.84        20.29 o                         
  17   1   8          0.58          0.00         8.11 o                         
  19   1   8         22.47          5.51         8.26 o                         
 -20   2   8          0.27          1.77        12.60 o                         
 -18   2   8        374.36        409.17        91.85 o                         
 -16   2   8         27.06         16.97         8.22 o                         
 -14   2   8          3.46          6.10         5.92 o                         
 -12   2   8        191.42        170.30        21.38 o                         
 -10   2   8          5.35          3.05         4.11 o                         
  -8   2   8         51.37         53.22         6.26 o                         
  -6   2   8        111.67        107.47         9.33 o                         
  -4   2   8        200.09        182.42        13.46 o                         
  -2   2   8       2348.19       2232.74        47.01 o                         
   0   2   8          0.87         10.16         5.07 o                         
   2   2   8         23.31         21.83         5.54 o                         
   4   2   8        140.78        154.35        14.86 o                         
   6   2   8        388.33        408.36        23.25 o                         
   8   2   8          2.47          5.85         7.27 o                         
  10   2   8         18.41         18.02         4.73 o                         
  12   2   8        128.49        147.80        23.55 o                         
  14   2   8        154.38        180.50        26.69 o                         
  16   2   8          0.12          0.00         5.35 o                         
 -17   3   8          5.38          2.26         6.85 o                         
 -15   3   8          0.13          0.00         6.23 o                         
 -13   3   8          3.57          0.00         8.04 o                         
 -11   3   8         21.50         15.07         8.88 o                         
  -9   3   8        322.96        315.14        32.79 o                         
  -7   3   8          9.56         10.19         3.99 o                         
  -5   3   8        146.93        126.02        13.15 o                         
  -3   3   8        654.94        586.19        51.94 o                         
  -1   3   8          0.29          4.65         4.72 o                         
   1   3   8         57.33         62.25        14.43 o                         
   3   3   8          9.70         11.37         5.90 o                         
   5   3   8        178.14        193.72        23.53 o                         
   7   3   8        365.03        383.99        24.75 o                         
   9   3   8         20.53         28.59        13.61 o                         
  11   3   8         67.03         86.26        20.24 o                         
  13   3   8        102.06        117.05        23.82 o                         
 -10   4   8          0.78          0.04         6.19 o                         
  -8   4   8        131.38        163.62        27.40 o                         
  -6   4   8          6.53          0.00         8.57 o                         
  -4   4   8        138.26        165.57        28.23 o                         
  -2   4   8          6.53         19.18         8.38 o                         
   0   4   8         66.63         81.97        13.45 o                         
   2   4   8          1.53          1.09         6.74 o                         
   4   4   8         45.75         44.80        15.73 o                         
   6   4   8         21.81         31.81        13.52 o                         
   8   4   8        150.97        175.16        30.05 o                         
 -21   1   9          2.42          9.01         6.85 o                         
 -19   1   9         54.68         44.88         7.62 o                         
 -17   1   9         94.11         75.40        13.91 o                         
 -15   1   9         24.71         30.82         7.17 o                         
 -13   1   9         14.17          8.61         4.47 o                         
 -11   1   9         66.03         62.47         5.09 o                         
  -9   1   9       1181.64       1412.64        35.42 o                         
  -7   1   9        409.49        465.75        16.79 o                         
  -5   1   9        353.10        381.66        13.91 o                         
  -3   1   9       2479.26       3089.88        41.73 o                         
  -1   1   9       1358.80       1711.88        39.55 o                         
   1   1   9        255.32        317.96        25.25 o                         
   3   1   9         25.63         42.02        10.12 o                         
   5   1   9         78.45         77.27         9.46 o                         
   7   1   9        224.28        252.69        16.23 o                         
   9   1   9         69.29         70.79        13.75 o                         
  11   1   9        230.69        217.83        17.35 o                         
  13   1   9        661.58        603.36        28.93 o                         
  15   1   9         72.18         60.09         9.15 o                         
  17   1   9         26.55         14.86         5.11 o                         
  19   1   9         12.94          1.37         9.68 o                         
 -20   2   9          0.00         12.35         6.34 o                         
 -18   2   9          9.57         14.94         8.33 o                         
 -16   2   9        185.32        143.03        20.86 o                         
 -14   2   9          0.68          2.96         4.16 o                         
 -12   2   9         12.31          0.31         7.56 o                         
 -10   2   9       1751.86       1240.44        81.88 o                         
  -8   2   9        586.58        471.49        42.69 o                         
  -6   2   9        611.87        529.93        48.56 o                         
  -4   2   9         50.12         56.67         9.56 o                         
  -2   2   9        700.89        757.01        37.40 o                         
   0   2   9       1134.49       1143.20        37.60 o                         
   2   2   9        307.81        317.21        38.38 o                         
   4   2   9         90.81         98.53        12.45 o                         
   6   2   9       2020.59       1957.75        75.25 o                         
   8   2   9         87.23         91.19        11.68 o                         
  10   2   9         80.41         75.08         9.89 o                         
  12   2   9         29.14         29.21        10.70 o                         
  14   2   9        278.18        260.35        30.97 o                         
  16   2   9        122.61        116.08        22.63 o                         
 -17   3   9         17.59         15.46         9.36 o                         
 -15   3   9          4.71          5.17         5.08 o                         
 -13   3   9         28.10         17.28         9.32 o                         
 -11   3   9        111.10        114.80        20.42 o                         
  -9   3   9        386.70        346.91        34.33 o                         
  -7   3   9         73.40         72.02        11.73 o                         
  -5   3   9        137.97        130.75        13.65 o                         
  -3   3   9       1016.23        930.63       113.65 o                         
  -1   3   9        129.25        134.81        15.25 o                         
   1   3   9         13.92         13.70        12.99 o                         
   3   3   9        117.91        134.22        18.32 o                         
   5   3   9         20.80         19.67         6.63 o                         
   7   3   9        217.85        264.56        26.07 o                         
   9   3   9          0.26          6.54         7.96 o                         
  11   3   9          0.83          0.75         4.42 o                         
  13   3   9        377.93        380.98        42.38 o                         
 -10   4   9         11.26          9.99         7.51 o                         
  -8   4   9          5.29         10.51        10.34 o                         
  -6   4   9        121.62        127.88        26.69 o                         
  -4   4   9         92.18         87.18        19.97 o                         
  -2   4   9         46.21         48.88        12.50 o                         
   0   4   9         25.37         39.92        17.83 o                         
   2   4   9          2.58          1.02         7.91 o                         
   4   4   9          8.36         14.85         8.75 o                         
   6   4   9          2.51         12.24         9.32 o                         
 -22   0  10          8.22         10.43         8.75 o                         
 -20   0  10          1.74          2.74         6.58 o                         
 -18   0  10        159.20        119.80        12.66 o                         
 -16   0  10         92.00         77.54         9.06 o                         
 -14   0  10        729.59        692.59        38.66 o                         
 -12   0  10        117.14        115.41        15.78 o                         
 -10   0  10       1854.98       2179.82        66.90 o                         
  -8   0  10        934.24       1126.72        47.06 o                         
  -6   0  10       1268.82       1405.94        50.68 o                         
  -4   0  10         68.59         53.65         8.44 o                         
  -2   0  10       3893.87       4059.66        65.66 o                         
   0   0  10       1151.44       1096.90        43.84 o                         
   2   0  10       2212.88       2226.66        64.42 o                         
   4   0  10        391.02        263.97        49.88 o                         
   6   0  10       1050.22       1042.38        67.30 o                         
   8   0  10         14.01         11.92         4.93 o                         
  10   0  10        704.64        612.83        34.16 o                         
  12   0  10        144.81        101.33        12.77 o                         
  14   0  10        597.32        540.47        30.76 o                         
  16   0  10         11.57         28.22         8.09 o                         
  18   0  10         10.84         14.50         6.26 o                         
 -21   1  10         14.38         21.77         7.69 o                         
 -19   1  10          6.09          2.92         4.62 o                         
 -17   1  10        285.48        242.43        25.53 o                         
 -15   1  10         49.22         61.00        11.87 o                         
 -13   1  10          0.25          6.61         5.26 o                         
 -11   1  10        837.21        909.73        25.93 o                         
  -9   1  10          5.27         14.53         4.49 o                         
  -7   1  10        103.08        119.59         8.96 o                         
  -5   1  10        458.01        431.69        20.83 o                         
  -3   1  10        217.13        261.37        20.15 o                         
  -1   1  10        997.00       1299.64        37.30 o                         
   1   1  10        274.85        244.39        25.01 o                         
   3   1  10         55.47         40.39         9.15 o                         
   5   1  10       1103.40       1116.70        35.99 o                         
   7   1  10         30.61         25.31         5.86 o                         
   9   1  10         15.73         13.87         7.46 o                         
  11   1  10         91.44         94.27        12.26 o                         
  13   1  10         30.90         31.12         7.15 o                         
  15   1  10         48.70         35.02         6.89 o                         
  17   1  10         42.03         36.00         9.19 o                         
 -20   2  10         10.90         26.52         8.84 o                         
 -18   2  10          6.10          2.92         4.55 o                         
 -16   2  10         24.25         10.34         6.58 o                         
 -14   2  10         42.77         51.87        13.35 o                         
 -12   2  10        178.68        178.73        24.03 o                         
 -10   2  10        733.94        590.43        70.88 o                         
  -8   2  10        777.57        677.02        30.67 o                         
  -6   2  10        487.58        447.76        28.94 o                         
  -4   2  10         81.58         84.43        10.31 o                         
  -2   2  10         48.63         49.67         7.53 o                         
   0   2  10        963.72       1044.94       106.12 o                         
   2   2  10         12.39         15.45         6.32 o                         
   4   2  10        497.52        507.55        30.12 o                         
   6   2  10        881.88        882.63        52.27 o                         
   8   2  10        185.49        217.53        17.72 o                         
  10   2  10        243.96        265.45        21.88 o                         
  12   2  10          1.14          8.71         8.26 o                         
  14   2  10         48.63         48.96        14.45 o                         
  16   2  10        136.24        160.93        27.52 o                         
 -15   3  10         33.17         24.93        10.65 o                         
 -13   3  10         94.00         80.55        17.63 o                         
 -11   3  10          3.29          0.00         8.26 o                         
  -9   3  10         21.63         25.63        12.64 o                         
  -7   3  10        205.64        187.16        34.38 o                         
  -5   3  10        155.75        120.69        15.11 o                         
  -3   3  10         32.44         28.13         7.25 o                         
  -1   3  10        242.18        231.42        20.79 o                         
   1   3  10         93.11         87.18        12.88 o                         
   3   3  10         85.92         89.86        14.01 o                         
   5   3  10         24.08         25.66         9.55 o                         
   7   3  10         93.38         87.01        14.00 o                         
   9   3  10        150.51        142.55        26.29 o                         
  11   3  10         80.40         87.58        20.37 o                         
  13   3  10          9.77          8.61         8.53 o                         
  -8   4  10          1.03         11.05        12.02 o                         
  -6   4  10         94.75         99.11        22.23 o                         
  -4   4  10        107.52        113.74        25.58 o                         
  -2   4  10         18.05         22.60        12.48 o                         
   0   4  10          7.73          9.38         5.66 o                         
   2   4  10          9.64          8.64         5.39 o                         
   4   4  10         19.65         15.78        10.30 o                         
   6   4  10         25.69         25.45        14.32 o                         
 -21   1  11          0.12          8.91         5.27 o                         
 -19   1  11         20.32         18.50         6.86 o                         
 -17   1  11        123.03        107.40        14.09 o                         
 -15   1  11         37.38         39.97         8.71 o                         
 -13   1  11         92.62        100.56         9.43 o                         
 -11   1  11          8.59         12.73         4.30 o                         
  -9   1  11          4.01          3.67         4.14 o                         
  -7   1  11         75.70         72.48         7.32 o                         
  -5   1  11          1.63          1.24         2.64 o                         
  -3   1  11         84.08        106.62        21.73 o                         
  -1   1  11       1570.22       1885.03        46.75 o                         
   1   1  11         53.30         82.67         9.91 o                         
   3   1  11          7.92          9.01         6.63 o                         
   5   1  11         23.11         28.62         7.21 o                         
   7   1  11          3.47          2.02         3.17 o                         
   9   1  11         52.54         53.22         9.19 o                         
  11   1  11         21.43         21.19         5.96 o                         
  13   1  11         55.92         51.33         7.55 o                         
  15   1  11         83.38         79.87         9.58 o                         
  17   1  11          4.44          0.90         8.31 o                         
 -18   2  11         37.93         33.81        12.06 o                         
 -16   2  11         10.87         11.66         8.61 o                         
 -14   2  11          0.31          0.00         5.26 o                         
 -12   2  11        401.07        350.80        33.01 o                         
 -10   2  11         71.64         62.88         7.56 o                         
  -8   2  11        980.59        868.66        61.77 o                         
  -6   2  11          3.17         11.09        14.78 o                         
  -4   2  11          0.28          0.00        10.60 o                         
  -2   2  11         68.32         59.39         9.38 o                         
   0   2  11          1.01          0.00         3.32 o                         
   2   2  11         52.60         62.58        10.44 o                         
   4   2  11       1193.46       1301.93       113.96 o                         
   6   2  11          3.24          9.99         7.78 o                         
   8   2  11        314.34        366.09        23.91 o                         
  10   2  11         80.57         76.80        10.65 o                         
  12   2  11         23.96         30.13        11.31 o                         
  14   2  11         12.05         14.94         8.97 o                         
  16   2  11          0.08          4.82         6.54 o                         
 -15   3  11          5.91          9.24         8.53 o                         
 -13   3  11          1.00          7.91        10.78 o                         
 -11   3  11         11.35         29.74        14.05 o                         
  -9   3  11        187.87        177.14        26.82 o                         
  -7   3  11         45.39         44.76        14.80 o                         
  -5   3  11          3.42          2.17         3.90 o                         
  -3   3  11          3.06          2.97         6.96 o                         
  -1   3  11         57.02         59.06        10.16 o                         
   1   3  11         20.07         19.64         7.75 o                         
   3   3  11          6.55          6.51         5.59 o                         
   5   3  11         20.57         30.54         9.55 o                         
   7   3  11        165.35        189.12        28.46 o                         
   9   3  11         62.19         51.78        16.92 o                         
  11   3  11          0.98          5.83         7.42 o                         
  -8   4  11          0.63         12.95        13.61 o                         
  -6   4  11         77.51         79.41        20.64 o                         
  -4   4  11          0.23         17.72        16.04 o                         
  -2   4  11         84.94         80.97        13.41 o                         
   0   4  11          5.95          5.17         4.35 o                         
   2   4  11          0.70          6.36         5.67 o                         
   4   4  11          3.28         15.90         8.92 o                         
 -22   0  12         16.48         14.23         7.96 o                         
 -20   0  12        197.53        221.42        29.43 o                         
 -18   0  12        169.63        143.94        14.57 o                         
 -16   0  12        376.13        361.85        21.23 o                         
 -14   0  12        140.67        144.45        20.10 o                         
 -10   0  12        506.85        586.23        39.20 o                         
  -8   0  12       1588.77       1647.59        60.41 o                         
  -6   0  12       1668.10       1902.42        67.47 o                         
  -4   0  12       1918.66       2046.25        57.93 o                         
  -2   0  12       2593.09       2816.24        61.81 o                         
   2   0  12       1100.94       1113.95        50.95 o                         
   4   0  12       1932.88       2043.82        72.60 o                         
   6   0  12        334.81        361.28        33.50 o                         
   8   0  12       1513.63       1344.89       190.89 o                         
  10   0  12        387.75        357.95        22.99 o                         
  12   0  12        161.12        154.43        16.64 o                         
  14   0  12        318.27        297.36        23.45 o                         
  16   0  12         72.64         86.41        13.35 o                         
 -21   1  12         12.45         10.78         5.38 o                         
 -19   1  12        129.22        128.21        15.10 o                         
 -17   1  12          6.84          0.00         3.93 o                         
 -15   1  12        169.63        167.49        14.17 o                         
 -13   1  12         12.03         10.01         7.45 o                         
 -11   1  12        494.44        504.10        20.83 o                         
  -7   1  12        113.09        137.17        10.73 o                         
  -3   1  12        432.71        472.82        24.89 o                         
  -1   1  12        617.90        637.33        57.62 o                         
   1   1  12        876.13        889.00        46.26 o                         
   3   1  12        128.07        158.67        20.77 o                         
   5   1  12        639.74        658.97        30.17 o                         
   9   1  12         30.64         11.61         9.55 o                         
  13   1  12          9.87          6.43         6.26 o                         
  15   1  12        100.83        114.57        11.95 o                         
  17   1  12         50.30         58.41        11.48 o                         
 -18   2  12         68.55         66.59        16.79 o                         
 -16   2  12         44.58         61.29        15.90 o                         
 -14   2  12         14.29         15.46         8.97 o                         
 -12   2  12        102.95        106.05        18.83 o                         
 -10   2  12         68.46         59.31         7.89 o                         
  -8   2  12         26.25         37.29         7.46 o                         
  -6   2  12         17.39         11.83         4.67 o                         
  -4   2  12        183.09        182.62        15.48 o                         
  -2   2  12        393.07        408.83        28.39 o                         
   0   2  12        101.61         96.44        13.28 o                         
   2   2  12          6.10         10.24         7.53 o                         
   4   2  12         91.79        118.32        14.70 o                         
   6   2  12        180.72        160.84        23.42 o                         
   8   2  12         34.98         54.20        11.49 o                         
  10   2  12         10.33         11.27         5.30 o                         
  12   2  12        153.79        173.88        27.71 o                         
  14   2  12         39.55         49.00        15.86 o                         
 -15   3  12         22.11         24.88        13.25 o                         
 -13   3  12         55.76         69.37        17.54 o                         
 -11   3  12         72.06         65.97        17.81 o                         
  -9   3  12        193.17        204.28        30.22 o                         
  -7   3  12         16.89         33.81        13.92 o                         
  -5   3  12        210.60        197.59        33.74 o                         
  -3   3  12        766.29        697.22       100.50 o                         
  -1   3  12        324.46        318.98        46.68 o                         
   3   3  12         54.72         50.48        10.94 o                         
   5   3  12         66.09         69.54        12.24 o                         
   7   3  12        170.63        175.91        27.75 o                         
   9   3  12         22.09         21.34         9.90 o                         
  11   3  12         86.41         90.90        22.58 o                         
  -6   4  12         18.91         27.48        17.37 o                         
  -4   4  12        166.31        173.17        31.68 o                         
  -2   4  12         19.16         34.99        10.17 o                         
   0   4  12        100.77        105.02        16.86 o                         
   2   4  12          7.03         12.00         8.61 o                         
 -21   1  13         14.36          6.32         4.65 o                         
 -19   1  13         27.91         33.21         8.45 o                         
 -17   1  13         32.86         16.55         7.89 o                         
 -15   1  13         54.05         60.18         7.61 o                         
 -13   1  13         75.92         75.99         8.61 o                         
 -11   1  13       1275.48       1340.31        41.84 o                         
  -9   1  13        290.92        324.05        19.72 o                         
  -7   1  13         17.54         36.09         8.06 o                         
  -5   1  13        138.04        155.60        15.45 o                         
  -3   1  13          5.33         15.08         9.68 o                         
  -1   1  13        226.53        274.79        15.51 o                         
   1   1  13        122.53        125.15        19.82 o                         
   3   1  13        466.03        440.94        35.48 o                         
   5   1  13       2486.02       2652.27       214.35 o                         
   7   1  13         49.78         66.02        15.75 o                         
   9   1  13          2.38          0.00         4.42 o                         
  11   1  13         12.32          7.40         6.35 o                         
  13   1  13        107.60         98.92        11.41 o                         
  15   1  13         37.65         31.55         7.06 o                         
 -18   2  13         25.03         31.72        11.80 o                         
 -16   2  13         48.53         53.64        15.55 o                         
 -14   2  13         89.77         88.24        18.60 o                         
 -12   2  13         13.99         38.53        13.92 o                         
 -10   2  13       1138.67       1075.30        34.31 o                         
  -8   2  13        309.03        315.46        19.09 o                         
  -6   2  13         29.19         36.00         7.08 o                         
  -4   2  13        119.12        136.26        14.11 o                         
  -2   2  13         48.80         37.67         7.91 o                         
   0   2  13        367.71        348.00        24.65 o                         
   2   2  13        142.50        130.16        15.26 o                         
   4   2  13         47.89         50.59        13.87 o                         
   6   2  13       1149.22       1131.14        62.92 o                         
   8   2  13        127.95        143.98        16.39 o                         
  10   2  13         31.41         24.92         9.61 o                         
  12   2  13        106.15         89.35        20.50 o                         
  14   2  13          5.08         17.01         9.59 o                         
 -15   3  13          0.02          9.99        10.30 o                         
 -13   3  13          8.86         26.91        13.21 o                         
 -11   3  13        134.73        122.35        23.64 o                         
  -9   3  13         78.37        112.72        23.86 o                         
  -7   3  13        135.99        154.13        26.69 o                         
  -5   3  13         29.59         23.06         6.80 o                         
  -3   3  13         12.46         12.87         6.33 o                         
  -1   3  13         32.63         44.93        10.15 o                         
   1   3  13         13.83         12.75         5.83 o                         
   3   3  13         81.17         97.74        26.51 o                         
   5   3  13        205.29        233.35        53.88 o                         
   7   3  13         76.65         64.20        17.81 o                         
   9   3  13         22.40         27.08        12.33 o                         
  -4   4  13        123.82        142.95        28.19 o                         
  -2   4  13         23.83         36.10        13.12 o                         
   0   4  13         20.82         25.77         9.19 o                         
 -20   0  14          0.20          2.57         6.54 o                         
 -18   0  14        292.44        279.22        21.43 o                         
 -16   0  14          2.75          0.64         7.16 o                         
 -14   0  14          3.78          6.77         9.06 o                         
 -12   0  14       1681.97       1637.17        67.39 o                         
 -10   0  14        714.05        686.26        42.33 o                         
  -8   0  14        120.83        141.03        17.72 o                         
  -6   0  14        700.53        660.85        15.10 o                         
  -4   0  14        282.89        290.09        23.64 o                         
  -2   0  14       2349.25       2608.11        94.91 o                         
   0   0  14        351.95        374.13        34.91 o                         
   2   0  14        137.19        134.51        20.86 o                         
   4   0  14       3154.96       3205.04       101.18 o                         
   6   0  14        205.14        169.37        25.23 o                         
   8   0  14         21.63         25.05        10.83 o                         
  10   0  14         86.03         99.99        18.95 o                         
  12   0  14        127.98        126.73        15.05 o                         
  14   0  14        347.92        264.77        21.79 o                         
  16   0  14         84.96        105.80        15.50 o                         
 -19   1  14          5.70          4.87         4.86 o                         
 -17   1  14         55.51         40.81         8.59 o                         
 -15   1  14         45.24         44.91         6.84 o                         
 -13   1  14         74.73         85.73         9.69 o                         
 -11   1  14       1942.15       2093.32        91.05 o                         
  -9   1  14       1480.02       1601.57        39.50 o                         
  -7   1  14        288.91        318.82        17.56 o                         
  -5   1  14         29.01         41.02         8.59 o                         
  -3   1  14        921.31       1057.79        39.46 o                         
  -1   1  14        853.48        923.38        29.97 o                         
   1   1  14         58.16         51.16         3.97 o                         
   3   1  14        434.97        429.66        32.76 o                         
   5   1  14       1669.86       1698.82        51.79 o                         
   7   1  14        183.16        177.28        19.42 o                         
   9   1  14        139.01        123.63        10.88 o                         
  11   1  14        166.98        136.42        12.65 o                         
  13   1  14        278.21        250.08        18.29 o                         
  15   1  14         74.54         93.68        11.72 o                         
 -18   2  14         54.16         65.84        16.92 o                         
 -16   2  14         13.99         27.04        11.14 o                         
 -14   2  14         23.74         21.17        10.78 o                         
 -12   2  14         51.97         41.40        11.93 o                         
 -10   2  14         20.94         21.69         5.97 o                         
  -8   2  14        308.66        275.14        46.53 o                         
  -6   2  14        100.20         99.56        17.56 o                         
  -4   2  14          8.55          5.78         3.97 o                         
  -2   2  14        285.27        276.67        20.91 o                         
   0   2  14          0.84          0.00         5.24 o                         
   2   2  14         22.24         31.61         8.49 o                         
   4   2  14         24.37         35.04        11.89 o                         
   6   2  14        131.29        128.78        15.74 o                         
   8   2  14        202.31        195.67        19.33 o                         
  10   2  14         65.98         82.50        12.40 o                         
  12   2  14          1.42          0.00         6.36 o                         
 -13   3  14        104.57        114.49        25.14 o                         
 -11   3  14          9.88         40.52        18.12 o                         
  -9   3  14         13.65         19.09        12.37 o                         
  -7   3  14         26.06         25.49        11.71 o                         
  -5   3  14         53.03         58.12        11.22 o                         
  -3   3  14          1.40          7.55         5.19 o                         
  -1   3  14          1.98          7.91         4.62 o                         
   1   3  14        117.60        127.39        24.10 o                         
   3   3  14        223.22        230.89        29.50 o                         
   5   3  14          6.90         14.10        12.61 o                         
   7   3  14          1.90          7.38         7.73 o                         
   9   3  14          7.40          5.30         8.97 o                         
 -19   1  15         93.43         89.03        14.65 o                         
 -17   1  15         26.00         29.20         8.62 o                         
 -15   1  15          3.39         10.18         4.99 o                         
 -13   1  15         96.14        115.39        11.53 o                         
 -11   1  15         38.17         53.32         8.62 o                         
  -9   1  15        882.20        985.87        31.89 o                         
  -7   1  15         13.47         18.49         7.12 o                         
  -5   1  15         13.56         13.26         5.18 o                         
  -3   1  15        405.81        441.52        27.29 o                         
  -1   1  15          0.02          0.00         7.58 o                         
   1   1  15          3.65          5.82         2.43 o                         
   3   1  15        560.68        529.86        20.44 o                         
   5   1  15          0.68          2.56         2.62 o                         
   7   1  15        480.14        452.90        33.51 o                         
   9   1  15          0.22          0.00         2.70 o                         
  11   1  15          1.07          3.56         4.01 o                         
  13   1  15         73.60         88.01        11.42 o                         
  15   1  15          4.71          3.76         3.67 o                         
 -18   2  15          9.58         15.02         9.59 o                         
 -16   2  15         51.96         60.18        17.10 o                         
 -14   2  15        120.24         96.55        19.79 o                         
 -12   2  15          0.33         16.35         9.90 o                         
 -10   2  15        308.91        274.22        34.77 o                         
  -8   2  15         61.33         55.10         9.18 o                         
  -6   2  15         50.32         52.57         9.58 o                         
  -4   2  15         12.06         13.26         6.21 o                         
  -2   2  15         14.70         23.16         6.57 o                         
   0   2  15        124.69        120.28        14.90 o                         
   2   2  15         35.01         28.36         8.50 o                         
   4   2  15         79.36         80.64        18.39 o                         
   6   2  15         92.41        105.83        14.84 o                         
   8   2  15        108.04        104.76        14.58 o                         
  10   2  15          3.19          3.27         3.11 o                         
  12   2  15          0.40          5.79         9.15 o                         
 -13   3  15         29.30         13.25         9.99 o                         
 -11   3  15          1.98          6.27         8.84 o                         
  -9   3  15          9.69          0.00        11.31 o                         
  -7   3  15         43.32         57.05        18.39 o                         
  -5   3  15         18.85         13.44         4.62 o                         
  -3   3  15         37.94         33.78         9.66 o                         
  -1   3  15          1.97         11.01         6.31 o                         
   1   3  15         12.09         11.49         6.21 o                         
   3   3  15         38.31         38.38        10.30 o                         
   5   3  15          2.33          3.32         6.67 o                         
   7   3  15          2.84          9.19         6.58 o                         
 -20   0  16         14.50         10.91         4.82 o                         
 -18   0  16         23.54         20.26         7.56 o                         
 -16   0  16          9.89          7.00         4.59 o                         
 -14   0  16        141.04        141.61        11.80 o                         
 -12   0  16       1268.92       1289.44        50.62 o                         
 -10   0  16        500.16        538.01        20.13 o                         
  -8   0  16          0.54          0.00         2.01 o                         
  -6   0  16         93.12        109.58        15.34 o                         
  -4   0  16         20.00         29.17         9.32 o                         
  -2   0  16         70.98         91.47        20.64 o                         
   0   0  16          0.32          4.20         7.65 o                         
   2   0  16       1717.77       1840.73        79.05 o                         
   4   0  16       1458.97       1594.17        76.75 o                         
   6   0  16        569.02        583.84        48.08 o                         
   8   0  16         65.40         47.06        14.63 o                         
  10   0  16          0.49          9.36         8.61 o                         
  12   0  16        106.02        101.10        21.83 o                         
  14   0  16          6.66         12.29         9.28 o                         
 -19   1  16        123.91        140.32        18.57 o                         
 -17   1  16         68.51         79.53        13.47 o                         
 -15   1  16          2.18          3.32         6.08 o                         
 -13   1  16        115.98        139.05        13.62 o                         
 -11   1  16         74.20         80.23        10.16 o                         
  -9   1  16        190.43        208.33        15.44 o                         
  -7   1  16         22.44         17.15         5.91 o                         
  -5   1  16         31.10         16.35         9.50 o                         
  -3   1  16       1010.19       1104.89        44.12 o                         
  -1   1  16        122.15        116.74         8.65 o                         
   1   1  16         38.60         45.24        14.14 o                         
   3   1  16         40.42         54.04        10.80 o                         
   5   1  16        325.00        331.17        24.60 o                         
   7   1  16        292.78        276.84        16.97 o                         
   9   1  16         22.30         17.50         5.94 o                         
  11   1  16         51.48         67.25        12.66 o                         
  13   1  16         94.62        108.15        16.38 o                         
 -16   2  16         38.19         32.08        12.46 o                         
 -14   2  16          6.98          0.00         6.19 o                         
 -12   2  16          2.53         13.79         8.75 o                         
 -10   2  16         66.09         56.52        17.05 o                         
  -8   2  16          7.16          5.26         4.87 o                         
  -6   2  16         53.82         45.42        10.03 o                         
  -4   2  16        667.13        662.23        41.25 o                         
  -2   2  16         50.12         40.30         9.50 o                         
   0   2  16         47.36         43.95         9.83 o                         
   2   2  16          1.29          3.62         7.60 o                         
   4   2  16         17.89         18.29         8.97 o                         
   6   2  16         59.03         59.75        11.76 o                         
   8   2  16          0.97          0.00         3.33 o                         
  10   2  16         13.94         14.55         6.60 o                         
  12   2  16        214.23        213.25        33.27 o                         
 -11   3  16         30.71         21.03        12.68 o                         
  -9   3  16          2.68          0.00         9.94 o                         
  -7   3  16          3.15          0.00        10.83 o                         
  -5   3  16         54.17         52.12        11.43 o                         
  -3   3  16         69.08         71.24        14.74 o                         
  -1   3  16         90.29         85.05        14.74 o                         
   1   3  16          0.72          0.00         6.82 o                         
   3   3  16         52.52         52.94        12.11 o                         
   5   3  16          2.11          3.76         6.54 o                         
   7   3  16          6.19          9.76         9.06 o                         
 -17   1  17         11.35         14.74         8.57 o                         
 -15   1  17          9.70         12.84         5.69 o                         
 -13   1  17        157.47        169.05        14.98 o                         
 -11   1  17        426.48        501.86        25.50 o                         
  -9   1  17         91.98         94.87        11.71 o                         
  -7   1  17         60.12         70.56        12.04 o                         
  -5   1  17        281.37        281.45        22.74 o                         
  -3   1  17        617.23        670.75        63.03 o                         
  -1   1  17        150.22        150.98        14.38 o                         
   1   1  17          1.41          0.00         5.21 o                         
   3   1  17        100.45        120.81        16.48 o                         
   5   1  17        895.09        868.11        56.96 o                         
   7   1  17         27.26         24.80         7.91 o                         
   9   1  17          0.41          0.00         4.82 o                         
  11   1  17        131.25        132.04        18.18 o                         
  13   1  17         84.89        118.54        18.35 o                         
 -16   2  17          8.42         21.78        12.95 o                         
 -14   2  17          9.56         12.20        10.91 o                         
 -12   2  17         81.46         72.16        20.54 o                         
 -10   2  17          8.97         24.70        15.25 o                         
  -8   2  17          0.66          2.27         5.90 o                         
  -6   2  17        302.19        291.02        23.34 o                         
  -4   2  17         85.22        104.50        15.45 o                         
  -2   2  17        104.40        111.75        16.30 o                         
   0   2  17         36.45         59.86        12.60 o                         
   2   2  17        147.53        121.91        21.17 o                         
   4   2  17        279.49        263.71        33.10 o                         
   6   2  17          6.64         15.89        13.12 o                         
   8   2  17         24.77         20.53         7.70 o                         
  10   2  17         48.02         40.56        15.51 o                         
 -11   3  17         21.88          8.66         8.92 o                         
  -9   3  17          4.57          6.58         8.57 o                         
  -7   3  17         63.23         74.19        21.83 o                         
  -5   3  17         22.33         35.05        11.20 o                         
  -3   3  17          0.22         11.15         6.59 o                         
  -1   3  17        162.42        151.13        26.07 o                         
   1   3  17         20.39         30.65        10.17 o                         
   3   3  17          2.38          4.27         5.75 o                         
   5   3  17         15.30         15.11        10.47 o                         
 -18   0  18         14.30         12.70         8.99 o                         
 -16   0  18         34.54         27.12        15.29 o                         
 -14   0  18         32.59         30.22        10.74 o                         
 -12   0  18       2600.01       2407.34        92.30 o                         
 -10   0  18       2999.43       2601.36        90.90 o                         
  -8   0  18        158.51        137.69        20.06 o                         
  -6   0  18         22.11         30.40        11.14 o                         
  -2   0  18        145.67        181.26        28.90 o                         
   0   0  18         92.98        103.71        20.02 o                         
   2   0  18        188.66        219.39        29.47 o                         
   4   0  18       3931.56       4144.68       134.37 o                         
   8   0  18          9.44          9.32         9.90 o                         
  10   0  18         62.66         53.24        17.63 o                         
  12   0  18         43.20         32.52        13.04 o                         
 -17   1  18         41.22         50.97        11.59 o                         
 -15   1  18         29.54         45.70         8.60 o                         
 -13   1  18        522.96        550.50        26.94 o                         
 -11   1  18        442.68        458.73        25.97 o                         
  -9   1  18        638.00        626.70        33.80 o                         
  -7   1  18         60.84         77.12        17.37 o                         
  -5   1  18         24.25         17.18         7.71 o                         
  -3   1  18         37.17         18.44         4.58 o                         
  -1   1  18          5.78          4.68         7.91 o                         
   1   1  18         37.73         38.77        10.20 o                         
   3   1  18       1221.16       1306.18        54.32 o                         
   5   1  18        574.73        568.03        35.14 o                         
   7   1  18        284.19        312.67        26.25 o                         
   9   1  18         28.24         51.48        17.63 o                         
  11   1  18         13.85         15.84         7.12 o                         
 -14   2  18        163.05        164.24        29.38 o                         
 -12   2  18        107.85        119.30        25.58 o                         
 -10   2  18          7.65         20.64        13.92 o                         
  -8   2  18        253.20        256.71        23.22 o                         
  -6   2  18         37.40         48.88        21.10 o                         
  -4   2  18        217.54        212.08        21.09 o                         
  -2   2  18         58.52         52.72        10.91 o                         
   0   2  18        149.96        141.50        33.43 o                         
   2   2  18        463.40        426.98        41.44 o                         
   4   2  18         30.12         31.96        10.34 o                         
   6   2  18         25.72         47.53        12.10 o                         
   8   2  18         88.39        107.24        16.39 o                         
  -9   3  18          3.92          4.02         7.86 o                         
  -7   3  18          0.93         10.47        13.75 o                         
  -5   3  18         30.95         35.03        10.63 o                         
  -3   3  18         15.99         30.00         8.31 o                         
  -1   3  18          7.46         13.88         8.06 o                         
   1   3  18          3.30          9.61         6.96 o                         
   3   3  18          8.09          5.70         9.99 o                         
 -17   1  19         65.35         80.63        14.83 o                         
 -15   1  19        120.60        131.73        14.33 o                         
 -13   1  19         11.75         29.02         7.51 o                         
 -11   1  19        606.15        622.72        28.80 o                         
  -9   1  19          3.94          9.52         7.82 o                         
  -7   1  19          2.39         11.14        11.58 o                         
  -5   1  19         93.12         66.47        10.10 o                         
  -3   1  19        119.16        126.33        15.44 o                         
  -1   1  19        216.24        215.50        27.48 o                         
   1   1  19        243.69        240.78        22.81 o                         
   3   1  19        158.42        206.28        22.35 o                         
   5   1  19        188.18        178.53        21.05 o                         
   7   1  19         34.79         17.83         6.59 o                         
   9   1  19          6.14         11.05         9.90 o                         
 -14   2  19         37.00         28.10        16.92 o                         
 -12   2  19         12.66         16.66        14.63 o                         
 -10   2  19          2.12          3.72         9.63 o                         
  -8   2  19         84.24         81.72        13.27 o                         
  -6   2  19         49.05         63.05        12.10 o                         
  -4   2  19         12.65         19.19        12.99 o                         
  -2   2  19          1.77          0.00         9.12 o                         
   0   2  19        101.79         69.82        16.35 o                         
   2   2  19         95.92         92.49        20.33 o                         
   4   2  19          3.74          8.14         7.45 o                         
   6   2  19         12.26         17.21         7.73 o                         
   8   2  19         18.46         27.27         9.36 o                         
  -5   3  19         33.52         38.49        17.63 o                         
  -3   3  19          0.12          9.92         7.25 o                         
  -1   3  19          1.12          7.10         6.65 o                         
 -16   0  20         68.25         69.02        17.45 o                         
 -14   0  20        144.15        127.70        22.00 o                         
 -12   0  20        628.28        520.78        43.44 o                         
 -10   0  20         54.28         46.09        14.27 o                         
  -8   0  20         43.44         52.93        14.05 o                         
  -6   0  20        833.71        804.78        42.58 o                         
  -4   0  20        613.95        630.72        52.93 o                         
  -2   0  20          1.88          9.99        11.75 o                         
   0   0  20        188.24        202.86        30.22 o                         
   2   0  20         15.23         10.87         6.10 o                         
   4   0  20       1073.84       1055.80        71.32 o                         
   6   0  20         48.01         69.37        19.84 o                         
   8   0  20         21.25         12.95        10.56 o                         
  10   0  20        473.19        526.05        53.91 o                         
 -15   1  20         23.63         25.91         7.61 o                         
 -13   1  20        109.66        122.90        13.35 o                         
 -11   1  20         84.17         89.47        14.57 o                         
  -9   1  20          4.83         12.85         7.46 o                         
  -7   1  20         38.52         33.99        10.60 o                         
  -5   1  20        112.99        103.18        21.38 o                         
  -3   1  20         57.11         57.23        10.41 o                         
  -1   1  20          3.17          9.43         5.51 o                         
   1   1  20        286.79        271.56        26.07 o                         
   3   1  20        166.91        180.22        21.73 o                         
   5   1  20         88.25         88.87        15.78 o                         
   7   1  20          0.08          0.00         7.76 o                         
   9   1  20          2.76          8.43         7.91 o                         
 -12   2  20         27.14         36.50        15.15 o                         
 -10   2  20         26.21         47.98        16.04 o                         
  -8   2  20          0.21          8.19         8.02 o                         
  -6   2  20          0.01          5.12         5.64 o                         
  -4   2  20        197.72        183.12        20.46 o                         
  -2   2  20        103.41         99.96        18.95 o                         
   0   2  20          1.07          8.31         6.14 o                         
   2   2  20         48.76         46.44        13.52 o                         
   4   2  20          0.66          2.42        16.46 o                         
   6   2  20         38.66         43.99        11.67 o                         
 -15   1  21          3.33         16.52         6.11 o                         
 -13   1  21        115.30        129.82        14.31 o                         
 -11   1  21         24.62         27.92         8.70 o                         
  -9   1  21          8.13          8.71         5.79 o                         
  -7   1  21          1.89          0.00         3.53 o                         
  -5   1  21          6.27          2.21         7.51 o                         
  -3   1  21        162.00        136.60        16.86 o                         
  -1   1  21         28.68         33.07         9.40 o                         
   1   1  21          1.90         14.80         9.81 o                         
   3   1  21        138.72        132.52        19.09 o                         
   5   1  21         10.49          7.56         4.52 o                         
   7   1  21         45.99         50.77        12.48 o                         
 -10   2  21          0.01         17.54        16.30 o                         
  -8   2  21         51.77         65.91        12.92 o                         
  -6   2  21         52.31         47.33        10.82 o                         
  -4   2  21         58.26         65.89        12.80 o                         
  -2   2  21         70.51         62.21        16.48 o                         
   0   2  21         54.23         34.25        12.50 o                         
   2   2  21        232.66        208.72        22.77 o                         
   4   2  21         67.99         71.99        14.91 o                         
 -14   0  22         79.17         60.18        16.04 o                         
 -12   0  22         84.80         82.94        18.74 o                         
 -10   0  22        193.96        175.19        20.02 o                         
  -8   0  22          0.01         13.78         7.00 o                         
  -6   0  22        125.17        139.76        27.35 o                         
  -4   0  22        726.43        676.42        57.80 o                         
  -2   0  22         89.97         95.66        22.76 o                         
   0   0  22        133.96        117.89        24.83 o                         
   2   0  22        393.46        418.98        46.93 o                         
   4   0  22        415.93        401.65        47.19 o                         
   6   0  22         56.57         43.39        16.17 o                         
 -13   1  22        318.23        295.40        27.47 o                         
 -11   1  22        126.47        122.96        13.84 o                         
  -9   1  22        159.57        142.85        16.48 o                         
  -7   1  22         46.74         38.58        13.04 o                         
  -5   1  22          3.08          4.42         7.65 o                         
  -3   1  22         61.02         42.64        11.38 o                         
  -1   1  22        207.64        209.18        23.87 o                         
   1   1  22         76.09         88.69        16.38 o                         
   3   1  22        484.12        452.37        34.70 o                         
   5   1  22         76.35         72.04        14.43 o                         
  -8   2  22         26.02         28.99        16.97 o                         
  -6   2  22         76.44         63.39        12.97 o                         
  -4   2  22          3.18          4.11         6.19 o                         
  -2   2  22         29.56         27.04        12.41 o                         
   0   2  22          3.72          3.40         8.71 o                         
 -11   1  23         79.57         62.73        11.85 o                         
  -9   1  23        130.27        114.00        23.11 o                         
  -7   1  23         98.01         88.24        20.15 o                         
  -5   1  23         60.80         56.47        12.20 o                         
  -3   1  23         13.85         22.09         9.16 o                         
  -1   1  23          6.53         19.27         8.74 o                         
   1   1  23          0.30         12.86         8.95 o                         
   3   1  23         21.35         33.26        11.67 o                         
 -10   0  24         10.26         22.70         9.51 o                         
  -8   0  24         25.06         28.32        15.69 o                         
  -6   0  24        188.78        178.69        32.48 o                         
  -4   0  24        204.14        171.71        31.28 o                         
  -2   0  24         57.15         55.27        17.72 o                         
   0   0  24         22.93         14.63        10.26 o                         
   2   0  24         10.86          7.11         6.27 o                         
  -9   1  24         19.50         15.34         9.15 o                         
  -7   1  24        203.27        233.52        35.53 o                         
  -5   1  24        127.04        115.00        14.59 o                         
  -3   1  24         30.69         44.34        12.85 o                         
  -1   1  24        113.59        118.22        19.01 o                         
   1   1  24          4.95         11.80         9.88 o                         
                                                                                
